# Supplementary material for: Pesticide residues alter taxonomic and functional biodiversity in soils
Source: Nature. 2026 Jan 28;650(8101):367–73. doi: 10.1038/s41586-025-09991-z (PMC12965876; doi:10.1038/s41586-025-09991-z)
Supplement: Supplementary file 3 — Classification table for all pesticides and metabolites. See main Supplementary Information file for further description. [file 41586_2025_9991_MOESM3_ESM.xlsx]

## Sheet: Supplementary_data_file_S1
Pesticides_and_metabolites	Type	NOEC
2,4-DB	Herbicide	10
Abamectin	Insecticide	3.5999999999999997E-2
Aldrin	Insecticide	6
AMPA	Herbicide	131.9
Atrazine	Herbicide	1
Atrazine-deisopropyl	Herbicide	NA
Atrazine-desethyl	Herbicide	NA
Azoxystrobin	Fungicide	3
Bentazone	Herbicide	NA
Bixafen	Fungicide	7.74
Boscalid	Fungicide	1.2
Bromuconazole	Fungicide	18.600000000000001
Carbaryl	Insecticide	0.4
Carbendazim	Fungicide	0.1
Carbofuran	Insecticide	0.21
Carbofuran, -3-hydroxy	Insecticide	NA
Carbofuran, -keto	Insecticide	NA
Chlordane cis- (alpha)	Insecticide	NA
Chlordane trans- (gamma)	Insecticide	NA
Chlordecone	Insecticide	10.5
Chlorfenvinphos	Insecticide	13
Chloridazon	Herbicide	NA
Chlorpyrifos	Insecticide	1.2E-2
Chlorpyrifos-methyl	Insecticide	7.4999999999999997E-2
Clothianidin	Insecticide	0.52
Cymoxanil	Fungicide	6.6
Cyproconazole	Fungicide	0.75
Cyprodinil	Fungicide	19.2
DDD o,p'- (TDE)	Insecticide	NA
DDD p,p'- (TDE)	Insecticide	NA
DDE o,p'-	Insecticide	6.1
DDE p,p'-	Insecticide	6.1
DDT o,p'-	Insecticide	176
DDT p,p'-	Insecticide	176
Deltamethrin	Insecticide	0.16500000000000001
Diazinon	Insecticide	12
Dieldrin	Insecticide	100
Difenoconazole	Fungicide	0.2
Diflufenican	Herbicide	1000
Dimethenamid	Herbicide	12.5
Dimethomorph	Fungicide	60
Dimoxystrobin	Fungicide	8.8999999999999996E-2
Diuron	Herbicide	10
Endosulfan alpha-	Insecticide	0.1
Endosulfan beta-	Insecticide	0.1
Endosulfan sulphate	Insecticide	0.1
Endrin	Insecticide	NA
Epoxiconazole	Fungicide	0.16700000000000001
Ethion	Insecticide	NA
Fenbuconazole	Fungicide	39
Fenpropidin	Fungicide	10
Fenpropimorph	Fungicide	9.92
Fluazinam	Fungicide	0.17499999999999999
Fludioxonil	Fungicide	14.4
Flufenacet	Herbicide	31.5
Fluometuron	Herbicide	15
Fluopicolide	Fungicide	31.25
Fluopyram	Fungicide	11.42
Fluoxastrobin	Fungicide	5
Fluquinconazole	Fungicide	0.25
Fluroxypyr	Herbicide	3.05
Folpet	Fungicide	5.18
Glyphosate	Herbicide	587
HCB (Hexachlorobenzene)	Fungicide	6.05
HCH alpha-	Insecticide	NA
HCH beta-	Insecticide	NA
HCH gamma-	Insecticide	5.6
Heptachlor	Insecticide	NA
Heptachlor endo epoxide (iso A)	Insecticide	NA
Heptachlor epoxide (iso B)	Insecticide	NA
Imazalil	Fungicide	106.6
Imazamox	Herbicide	3.36
Imidacloprid	Insecticide	0.06
Indoxacarb	Insecticide	1
Isoproturon	Herbicide	14
Isoxaben	Herbicide	3.34
Lenacil	Herbicide	1000
Linuron	Herbicide	3.3879999999999999
Malathion	Insecticide	30.6
MCPA	Herbicide	32.5
Metalaxyl	Fungicide	40
Metamitron	Herbicide	22.4
Metconazole	Fungicide	1.8
Metolachlor	Herbicide	14
Metrafenone	Fungicide	3
Myclobutanil	Fungicide	10.3
Parathion	Insecticide	10
Parathion-methyl	Insecticide	4
Penconazole	Fungicide	98.8
Pendimethalin	Herbicide	30
Penflufen	Fungicide	33
Pentachlorbenzene (PeCB)	Fungicide	4.7
Penthiopyrad	Fungicide	48
Phtalimide	Fungicide	1.64
Pinoxaden	Herbicide	NA
Pirimicarb	Insecticide	5.46
Pirimiphos-methyl	Insecticide	NA
Prochloraz	Fungicide	4.2
Procymidone	Fungicide	NA
Promethryn	Herbicide	15.3
Propiconazole	Fungicide	6.47
Prosulfocarb	Herbicide	7.18
Prothioconazole desthio	Fungicide	1
Pyraclostrobin	Fungicide	23.1
Pyriofenone	Fungicide	32
Quinoxyfen	Fungicide	2.67
Simazine	Herbicide	100
Tebuconazole	Fungicide	10
Terbuthylazine	Herbicide	42.24
Terbuthylazine-desethyl	Herbicide	NA
Terbutryn	Herbicide	NA
Thiabendazole	Fungicide	2.1
Thiamethoxam	Insecticide	1
Thiophanate-methyl	Fungicide	1.6
Tri-allate	Herbicide	13.62
Triadimenol	Fungicide	100
Triclopyr	Herbicide	6
Trifloxystrobin	Fungicide	3.5

## Sheet: References
References
Type	Lewis, K. A., Tzilivakis, J., Warner, D. J. & Green, A. An international database for pesticide risk assessments and management. Human and Ecological Risk Assessment: An International Journal 22, 1050-1064 (2016).
NOECmin	Franco, A., Vieira, D., Clerbaux, L-A., Orgiazzi, A., Labouyrie M., Köninger, J., Silva, V., van Dam, R, Carnesecchi, E., Dorne J-J. CM, Vuaille, J., Vicente, J. L., Jones, A. Evaluation of the ecological risk of pesticides residues from the European LUCAS soil monitoring 2018 survey. Integrated Environmental Assessment and Management (2023).
