# Supplementary material for: Pesticide residues alter taxonomic and functional biodiversity in soils
Source: Nature. 2026 Jan 28;650(8101):367–73. doi: 10.1038/s41586-025-09991-z (PMC12965876; doi:10.1038/s41586-025-09991-z)
Supplement: Supplementary file 4 — Tables 1–16 for croplands only. See main Supplementary Information file for further description. [file 41586_2025_9991_MOESM4_ESM.xlsx]

## Sheet: Table S1
Supplementary Table S1. For croplands only - Variation partitioning between drivers explaining soil organism richness. Percentages of explained variance of soil biota diversity by pesticide residue concentrations, soil properties, climate, ecosystem type together with the shared variance and residuals, for the organism observed ASV/OTU richness and the multidiversity index. This table shows the r…
Richness	Pesticides	Soil prop.	Climate	Ecosystem	Shared	Residuals
Archaea	6.55	18.09	2.09	NA	11.13	62.13
Bacteria	4.55	21.48	12.70	NA	5.14	56.12
Fungi	12.32	10.38	9.66	NA	-0.83	68.46
Protists	6.03	8.20	1.90	NA	2.41	81.46
Nematodes	8.20	7.93	NA	NA	-1.65	85.52
Arthropods	2.93	7.67	4.25	NA	-1.00	86.14
Multidiversity	9.39	12.83	4.27	NA	-2.26	75.77

## Sheet: Table S2
Supplementary Table S2. For croplands only - Variation partitioning between drivers explaining soil organism Shannon diversity. Percentages of explained variance of soil biota diversity by pesticide residue concentrations, soil properties, climate, ecosystem type together with the shared variance and residuals, for the organism Shannon diversity index. This table shows the results when the data o…
Shannon	Pesticides	Soil prop.	Climate	Ecosystem	Shared	Residuals
Archaea	3.55	9.15	12.53	NA	4.05	70.71
Bacteria	2.94	22.94	9.02	NA	0.058	65.04
Fungi	16.99	5.83	4.75	0.55	3.69	68.18
Protists	9.07	8.57	1.76	NA	-0.75	81.35
Nematodes	5.31	4.10	2.26	NA	-0.83	89.16
Arthropods	9.78	5.88	2.31	0.76	-0.73	81.99

## Sheet: Table S3
Supplementary Table S3. For croplands only - Variation partitioning between drivers explaining soil functional group relative abundance. Percentages of explained variance of soil biota diversity by pesticide residue concentrations, soil properties, climate, ecosystem type together with the shared variance and residuals, for the functional group relative abundance, for associated generalised linea…
Functional groups	Pesticides	Soil prop.	Climate	Ecosystem	Shared	Residuals
Archaeal nitrifiers	3.93	15.28	5.93	NA	8.33	66.52
Bacterial chemoh.	10.36	5.35	13.10	NA	12.19	58.98
Bacterial N-fixers	7.37	11.57	16.56	NA	19.72	44.79
AMF	11.62	10.02	2.77	3.32	7.46	64.82
Fungal plant pathogens	7.15	6.56	4.40	NA	12.15	69.73
Protist animal parasites	4.03	7.67	4.79	2.52	-5.19	86.17
Protist plant parasites	29.47	13.16	13.44	NA	2.88	41.03
Bacterivore nematodes	8.92	2.20	NA	NA	0.56	88.31
Herbivore nematodes	13.42	6.70	NA	NA	-0.82	80.70

## Sheet: Table S4
Supplementary Table S4. For croplands only - Variation partitioning between drivers explaining functional gene groups involved in C cycle. Percentages of explained variance of soil biota diversity by pesticide residue concentrations, soil properties, climate, ecosystem type together with the shared variance and residuals, for the functional gene groups involved in C cycle. This table shows the re…
	Functional genes	Organism types	Pesticides	Soil prop.	Climate	Ecosystem	Shared	Residuals
Carbon	CH synthesis	Archaea	10.49	5.03	2.93	NA	12.00	69.56
		Bacteria	7.52	8.84	3.57	NA	10.53	69.53
		Fungi	6.57	40.23	13.21	NA	-15.32	55.31
		Fauna	9.99	12.41	3.98	NA	-1.65	75.27
	Storage CH degr.	Archaea	5.77	5.51	2.27	2.68	-1.53	85.30
		Bacteria	9.22	3.69	23.19	NA	-0.025	63.92
		Fungi	4.00	43.63	13.03	NA	-13.00	52.33
		Fauna	11.62	4.57	3.66	NA	-0.044	80.20
	Pectin degr.	Bacteria	5.21	14.30	12.69	NA	11.51	56.29
	Hemicellulose degr.	Archaea	7.08	4.80	1.74	NA	0.43	85.94
		Bacteria	9.44	9.17	6.52	1.38	-2.45	75.94
		Fungi	7.38	26.33	10.77	2.74	-9.61	62.40
		Fauna	3.50	7.63	4.91	NA	-0.80	84.77
	Cellulose degr.	Archaea	5.71	9.12	2.47	NA	0.22	82.47
		Bacteria	6.12	16.76	6.48	NA	-0.77	71.41
		Fungi	8.52	38.76	12.41	2.92	-16.37	53.76
		Fauna	3.63	37.49	2.38	NA	-2.07	58.58
	Lignin degr.	Archaea	9.15	3.13	0.84	0.77	1.29	84.82
		Bacteria	5.94	5.53	7.73	NA	16.23	64.57
		Fungi	3.71	22.82	8.77	2.07	-8.88	71.52
		Fauna	6.25	0.49	11.15	NA	-0.37	82.48
	Chitin degr.	Bacteria	15.71	16.57	6.85	NA	-6.52	67.39

## Sheet: Table S5
Supplementary Table S5. For croplands only - Variation partitioning between drivers explaining functional gene groups involved in N cycle. Percentages of explained variance of soil biota diversity by pesticide residue concentrations, soil properties, climate, ecosystem type together with the shared variance and residuals, for the functional gene groups involved in N cycle. This table shows the re…
	Functional genes	Organism types	Pesticides	Soil prop.	Climate	Ecosystem	Shared	Residuals
Nitrogen	N fixation	Bacteria	8.46	19.37	3.20	2.13	-4.67	71.50
	Nitrate assimilation	Archaea	6.61	3.24	8.26	NA	3.59	78.29
		Bacteria	7.09	11.06	7.86	NA	2.08	71.91
		Fungi	3.51	38.38	8.69	1.18	-9.64	57.90
		Fauna	2.94	13.81	4.88	NA	-4.29	82.65
	Organic N synthesis	Archaea	9.08	6.96	1.96	NA	0.98	81.02
		Bacteria	9.56	5.79	4.15	NA	5.64	74.86
		Fungi	2.64	12.28	8.86	NA	-3.33	79.55
		Fauna	5.86	5.20	3.56	NA	1.34	84.05
	Organic N degr.	Archaea	7.57	10.99	NA	NA	6.30	75.14
		Bacteria	9.74	7.63	9.04	NA	7.99	65.60
		Fungi	5.83	20.28	7.47	NA	-7.73	74.14
		Fauna	15.55	8.47	6.46	NA	-3.40	72.92
	Ammonia oxidation	Archaea	10.72	10.74	2.74	NA	-2.16	77.96
		Bacteria	7.18	7.23	3.37	1.73	8.63	71.87
	Nitratation	Bacteria	5.67	25.68	4.29	2.50	22.36	39.50
	Denitrification	Archaea	6.30	4.14	7.30	3.47	3.68	75.12
		Bacteria	7.22	24.12	13.00	4.86	3.54	47.26
	DNRA	Archaea	11.37	12.90	1.53	NA	4.95	69.25
		Bacteria	6.90	17.86	4.75	NA	11.41	59.09

## Sheet: Table S6
Supplementary Table S6. For croplands only - Variation partitioning between drivers explaining functional gene groups involved in P cycle. Percentages of explained variance of soil biota diversity by pesticide residue concentrations, soil properties, climate, ecosystem type together with the shared variance and residuals, for the functional gene groups involved in P cycle. This table shows the re…
	Functional genes	Organism types	Pesticides	Soil prop.	Climate	Ecosystem	Shared	Residuals
Phosphorus	Mineral P import	Archaea	9.51	33.28	1.53	NA	15.14	40.55
		Bacteria	10.68	8.61	4.97	NA	5.53	70.21
	Organic P degr.	Archaea	8.58	31.63	NA	NA	7.75	52.04
		Bacteria	2.63	47.27	1.63	NA	11.42	37.05
		Fungi	7.33	30.87	11.25	NA	-10.82	61.36
	Phosphonate degr.	Bacteria	6.44	2.40	4.05	NA	1.85	85.26

## Sheet: Table S7
Supplementary Table S7. For croplands only - Selected environmental properties for metabarcoding. Soil properties and climatic variables feature-selected next to pesticides and ecosystem type in the generalised linear model. This table shows the results when the data of cropland sites are analysed (n=244 sites) while the results in Supplementary Table S7 of Supplementary Data File S4 are based on…
		Aridity	Bulk density	C:N ratio	Clay	Coarse fragments	Electrical conductivity	Mean annual temperature	Mean diurnal range	pH	Phosporus (P)	Potassium (K)	Precipitation in sample month	Precipitation seasonality	Sand	Temperature in sample month	Temperature seasonality	Water content
Archaea	Richness				x			x		x							x
	Shannon	x			x			x		x			x	x			x
Bacteria	Richness	x			x		x	x	x	x			x	x	x
	Shannon	x			x		x		x	x			x		x
Fungi	Richness	x			x				x			x		x		x	x	x
	Shannon				x	x		x				x		x				x
Protists	Richness			x	x	x		x	x
	Shannon	x			x	x										x
Nematodes	Richness			x	x	x
	Shannon					x	x	x					x
Arthropods	Richness			x	x	x		x	x							x
	Shannon	x		x		x		x
Multidiversity				x	x	x		x		x			x	x
Archaeal nitrifiers		x		x	x			x	x	x			x	x	x	x		x
Bacterial chemoh.		x							x	x		x						x
Bacterial N-fixers		x	x	x	x		x	x	x	x			x
AMF					x	x		x	x		x	x		x				x
Fungal plant pathogens						x	x	x				x	x				x	x
Protist animal parasites			x		x		x	x	x						x
Protist plant parasites						x	x	x	x			x	x		x	x
Bacterivore nematodes						x				x					x
Herbivore nematodes					x	x				x					x			x

## Sheet: Table S8
Supplementary Table S8. For croplands only - Selected environmental properties for metagenomics. Soil properties and climatic variables feature-selected next to pesticides and ecosystem type in the generalised linear model. This table shows the results when the data of cropland sites are analysed (n=234 sites) while the results in Supplementary Table S8 of Supplementary Data File S4 are based on …
		Aridity	Bulk density	C:N ratio	Clay	Coarse fragments	Electrical conductivity	Mean annual temperature	Mean diurnal range	pH	Phosporus (P)	Potassium (K)	Precipitation in sample month	Precipitation seasonality	Sand	Temperature in sample month	Temperature seasonality	Water content
CH synthesis	Archaea	x	x							x				x		x		x
	Bacteria	x	x		x				x	x					x	x
	Fungi			x	x		x	x	x	x		x	x		x		x	x
	Fauna			x			x			x						x	x	x
Storage CH degr.	Archaea		x	x					x			x
	Bacteria	x		x			x	x							x
	Fungi	x			x		x		x	x	x		x				x	x
	Fauna								x	x						x
Pectin degr.	Bacteria	x		x				x		x					x	x	x
Hemicellulose degr.	Archaea							x	x	x								x
	Bacteria	x		x			x								x
	Fungi	x					x		x	x			x				x	x
	Fauna	x		x			x		x				x	x		x
Cellulose degr.	Archaea		x		x	x		x		x						x
	Bacteria	x		x	x					x		x			x
	Fungi				x		x	x		x			x					x
	Fauna	x	x							x			x
Lignin degr.	Archaea		x	x			x										x
	Bacteria				x		x		x	x		x						x
	Fungi						x	x		x			x					x
	Fauna	x	x						x					x
Chitin degr.	Bacteria	x		x			x			x

## Sheet: Table S9
Supplementary Table S9. For croplands only - Highest Pearson (linear) correlations (|r| > 0.5, p-value < 0.05) between initial set of predictors considered in the generalised linear models.
		Pearson r	p-value
Diflufenican	Bixafen	0.54	2.92e-20
Epoxiconazole	Diflufenican	0.50	6.63e-17
Glyphosate	AMPA	0.64	1.050e-29
Terbuthylazine	Metolachlor	0.76	2.65e-46
Sand	Clay	-0.71	2.35e-39
Mean diurnal range	Mean annual temperature	0.61	1.19e-26
Precipitation seasonality	Mean annual temperature	0.50	5.56e-17
K	Clay	0.60	7.15e-25
Temperature in sample month	Mean annual temperature	0.59	1.91e-24
Aridity	Mean diurnal range	-0.64	1.23e-29

## Sheet: Table S10
Supplementary Table S10. For croplands only - Significant environmental variables in sites where a pesticide residue significantly impacted various soil organism or functional groups (selected in GLM). A p-value is reported from a Kruskal-Wallis test when found significant: * refers to p-value < 0.05; ** to p-value < 0.01; *** to p-value < 0.001. An empty cell refers to a p-value > 0.05. The sum …
Index	Group	Pesticides	C.N	Clay	Coarse fragments	Electrical conductivity	K	LC1 2018	Mean annual temperature	Mean diurnal range	P	pH	Precipitation in sample month	Precipitation seasonality	Sand	Temperature in sample month	Temperature seasonality	Water content
Observed richness	Archaea	AMPA		**					***			***
		Clothianidin							*								***
		Tebuconazole							**
	Bacteria	Azoxystrobin								**				*
		Carbendazim							*	**		***		*
		Diflufenican		*					**	***		*		***
		Dimoxystrobin												*
		Tebuconazole				*			**	***				***
	Fungi	Boscalid												***			***	***
		Carbendazim												*
		Diflufenican		*										***			***
		Dimethomorph															*
		Fluopyram												***			***
		Fluquinconazole								**				***			**
	Protists	AMPA		**	***				***	***
		Bixafen							**	***
		Boscalid							*	***
		Difenoconazole								*
		Glyphosate	***
		Tebuconazole							**	***
	Nematodes	Glyphosate	***
		Linuron		*
	Arthropods	Bixafen							**	***						*
Shannon diversity	Archaea	Bixafen							**					***			***
		Clothianidin							*				**	*			***
		Pendimethalin												***			***
	Bacteria	Bixafen								***					*
		Diflufenican		*						***		*
		Tebuconazole				*				***
	Nematodes	Boscalid							*
		Clothianidin							*				**
	Arthropods	AMPA			***				***
		Bixafen						**	**
		Carbendazim							*
		Diflufenican						**	**
		Fenpropidin							*
		Glyphosate	***					*
		Metolachlor						*
Multidiversity	Multidiversity	Azoxystrobin
		Bixafen							**					***
		Dimoxystrobin												*
		Glyphosate	***									*
		Pendimethalin												***
		Pyraclostrobin												***
Functional groups	Archaeal nitrifiers	Azoxystrobin								**				*
		Glyphosate	***									*
	Bacterial chemoh.	Boscalid								***		*						***
		Carbendazim								**		***
		Fenpropidin					*			***		**
		Fluopyram								**
		Metrafenone								***								*
		Prochloraz								***
		AMPA		**					***	***		***
		Boscalid							*	***		*
		Fluopicolide								**
		Fluopyram								**
		Propiconazole	*	*					***	***		**
	AMF	Carbendazim							*	**	**			*
		Chloridazon			*			*		**	*			*
		Dimethomorph						**			*
		Epoxiconazole							**	***	*			***				*
		Fenpropidin		**	*		*	*	***	***	***			***
		Glyphosate						*			*
		Imidacloprid												***
		Pendimethalin						**		*				***				**
		Pyraclostrobin								*				***
	Fungal plant pathogens	AMPA			***		***		***
		Bixafen							**								***	**
		Boscalid							*								***	***
		Dimethomorph															*
	Protist animal parasites	AMPA							***	***
		Bixafen						**	**	***					*
		Fenpropidin						*	***	***
	Protist plant parasites	AMPA			***		***		***	***						***
		Boscalid							*	***					*
		Carbendazim							*	**
		Clothianidin							*				**		**
		Diflufenican							**	***
		Fluopyram								**					**
		Imidacloprid													***
		Linuron													**
		Metrafenone								***
		Pendimethalin				*				*					**
		Prochloraz			*				*	***			*
		Propiconazole			*		*		***	***						*
	Bacterivoral nematodes	Clothianidin													**
		Fenpropidin			*							**
		Glyphosate										*
		Pendimethalin													**
	Herbivoral nematodes	Boscalid										*			*			***
		Chloridazon			*
		Clothianidin													**			***
		Diflufenican		*								*
		Glyphosate										*
		Linuron		*											**
		Metrafenone																*
		Tebuconazole																**
Sum			6	11	10	3	5	11	40	44	6	17	4	25	13	3	12	11

[truncated: 6 more sheets: Table S11, Table S12, Table S13, Table S14, Table S15, Table S16]
