# Supplementary material for: Pesticide residues alter taxonomic and functional biodiversity in soils
Source: Nature. 2026 Jan 28;650(8101):367–73. doi: 10.1038/s41586-025-09991-z (PMC12965876; doi:10.1038/s41586-025-09991-z)
Supplement: Supplementary file 6 — Tables 1–20 for all ecosystem types. See main Supplementary Information file for further description. [file 41586_2025_9991_MOESM6_ESM.xlsx]

## Sheet: Table S1
Supplementary Table S1. For all ecosystem types - Variation partitioning between drivers explaining soil organism richness and multidiversity. Percentages of explained variance of soil biota diversity by pesticide residue concentrations (Pesticides), soil properties, climate, ecosystem type together with the shared variance and residuals, for the organism observed ASV/OTU richness and the soil mu…
Richness	Pesticides	Soil prop.	Climate	Ecosystem	Shared	Residuals
Archaea	5.45	7.13	1.49	2.96	16.91	66.05
Bacteria	2.21	25.53	6.01	1.38	11.16	53.70
Fungi	3.86	9.07	8.78	4.01	-0.84	75.11
Protists	1.99	9.10	1.27	2.38	3.06	82.20
Nematodes	4.01	5.36	2.92	2.84	2.05	82.81
Arthropods	1.09	7.13	3.28	3.28	-0.73	85.94
Multidiversity	3.13	17.43	2.36	NA	0.33	76.75

## Sheet: Table S2
Supplementary Table S2. For all ecosystem types - Variation partitioning between drivers explaining soil organism Shannon diversity. Percentages of explained variance of soil biota diversity by pesticide residue concentrations (Pesticides), soil properties, climate, ecosystem type together with the shared variance and residuals, for the organism Shannon diversity, for associated generalised linea…
Shannon	Pesticides	Soil prop.	Climate	Ecosystem	Shared	Residuals
Archaea	1.78	2.39	7.63	1.92	2.25	84.03
Bacteria	0.96	24.42	5.16	1.95	15.22	52.29
Fungi	6.87	4.13	7.96	1.30	-1.86	81.61
Protists	2.37	11.66	0.48	NA	-1.03	86.52
Nematodes	1.51	0.76	3.37	3.18	1.21	89.98
Arthropods	2.23	6.52	2.93	2.47	-1.73	87.58

## Sheet: Table S3
Supplementary Table S3. For all ecosystem types - Variation partitioning between drivers explaining soil functional group relative abundance. Percentages of explained variance of soil biota diversity by pesticide residue concentrations (Pesticides), soil properties, climate, ecosystem type together with the shared variance and residuals, for the functional group relative abundance, for associated…
Functional groups	Pesticides	Soil prop.	Climate	Ecosystem	Shared	Residuals
Archaeal nitrifiers	0.35	32.14	2.65	NA	14.16	50.70
Bacterial chemoh.	3.86	6.27	8.73	1.90	39.03	40.23
Bacterial N-fixers	3.83	13.54	7.94	9.59	14.74	50.37
AMF	5.85	9.81	6.97	4.17	2.89	70.30
Fungal plant pathogens	3.64	5.01	5.47	4.13	17.16	64.59
Protist animal parasites	1.87	2.70	2.88	NA	-1.15	93.70
Protist plant parasites	17.39	21.92	8.40	4.53	-7.85	55.60
Bacterivore nematodes	5.17	1.17	1.97	1.09	2.69	87.90
Herbivore nematodes	6.78	1.88	NA	2.20	2.45	86.69

## Sheet: Table S4
Supplementary Table S4. For all ecosystem types - Variation partitioning between drivers explaining functional gene groups involved in the C cycle. Percentages of explained variance of soil biota diversity by pesticide residue concentrations (Pesticides), soil properties, climate, ecosystem type together with the shared variance and residuals, for the functional gene groups involved in the C cycl…
	Functional genes	Organism types	Pesticides	Soil prop.	Climate	Ecosystem	Shared	Residuals
Carbon	CH synthesis	Archaea	4.71	6.51	2.04	3.16	19.12	64.46
		Bacteria	2.94	7.72	2.69	NA	7.71	78.94
		Fungi	1.43	29.99	11.26	NA	-9.38	66.71
		Fauna	2.01	6.35	3.99	NA	-1.45	89.10
	Storage CH degr.	Archaea	2.46	7.46	4.26	2.06	-0.84	84.61
		Bacteria	2.23	5.05	14.67	NA	18.82	59.23
		Fungi	2.43	34.23	9.89	1.17	-7.17	59.46
		Fauna	2.93	6.07	2.74	NA	0.058	88.20
	Pectin degr.	Bacteria	1.59	14.93	10.78	NA	19.44	53.26
	Hemicellulose degr.	Archaea	4.58	5.17	1.69	1.70	1.70	85.16
		Bacteria	3.80	6.30	8.22	1.65	10.45	69.57
		Fungi	4.69	20.82	4.60	3.19	-3.09	69.80
		Fauna	2.11	5.43	1.16	1.81	2.63	86.86
	Cellulose degr.	Archaea	2.39	8.15	0.95	2.58	-1.39	87.32
		Bacteria	3.41	10.50	8.73	1.55	14.05	61.75
		Fungi	4.92	30.50	8.34	2.66	-9.43	63.01
		Fauna	1.21	27.57	NA	NA	-0.39	71.61
	Lignin degr.	Archaea	2.90	5.56	1.48	NA	-1.56	91.61
		Bacteria	NA	12.76	6.15	NA	0.84	80.25
		Fungi	3.27	24.03	4.55	NA	-4.3	72.44
		Fauna	1.49	2.17	5.42	2.78	2.19	85.95
	Chitin degr.	Bacteria	7.22	11.48	6.55	2.18	11.60	60.98

## Sheet: Table S5
Supplementary Table S5. For all ecosystem types - Variation partitioning between drivers explaining functional gene groups involved in the N cycle. Percentages of explained variance of soil biota diversity by pesticide residue concentrations (Pesticides), soil properties, climate, ecosystem type together with the shared variance and residuals, for the functional gene groups involved in the N cycl…
	Functional genes	Organism types	Pesticides	Soil prop.	Climate	Ecosystem	Shared	Residuals
Nitrogen	N fixation	Bacteria	2.63	22.89	12.63	4.21	6.20	51.44
	Nitrate assimilation	Archaea	2.99	3.85	5.75	NA	3.72	83.70
		Bacteria	2.1	12.46	4.76	NA	14.89	65.78
		Fungi	1.96	32.27	6.13	NA	-5.40	65.03
		Fauna	1.52	5.44	2.05	NA	-0.53	91.53
	Organic N synthesis	Archaea	4.20	3.58	2.30	NA	2.24	87.67
		Bacteria	3.33	8.69	2.55	NA	4.05	81.38
		Fungi	1.55	6.68	8.44	NA	1.76	81.58
		Fauna	1.81	6.01	2.04	NA	1.13	89.00
	Organic N degr.	Archaea	4.94	10.15	NA	3.57	11.28	70.06
		Bacteria	3.05	14.77	2.85	NA	5.13	74.20
		Fungi	2.29	11.78	4.27	NA	-3.52	85.16
		Fauna	5.20	3.66	5.32	NA	-0.29	86.11
	Ammonia oxidation	Archaea	7.15	4.48	2.52	4.58	1.39	79.89
		Bacteria	1.52	7.55	5.80	7.28	3.35	74.51
	Nitratation	Bacteria	3.92	17.03	6.73	1.04	18.96	52.31
	Denitrification	Archaea	1.49	5.19	4.75	6.45	1.71	80.41
		Bacteria	2.51	21.05	9.61	2.33	9.40	55.09
	DNRA	Archaea	6.10	12.99	1.41	NA	10.01	69.49
		Bacteria	2.07	22.42	3.30	NA	18.29	53.92

## Sheet: Table S6
Supplementary Table S6. For all ecosystem types - Variation partitioning between drivers explaining functional gene groups involved in the P cycle. Percentages of explained variance of soil biota diversity by pesticide residue concentrations (Pesticides), soil properties, climate, ecosystem type together with the shared variance and residuals, for the functional gene groups involved in the P cycl…
	Functional genes	Organism types	Pesticides	Soil prop.	Climate	Ecosystem	Shared	Residuals
Phosphorus	Mineral P import	Archaea	2.01	42.00	0.87	NA	10.08	45.04
		Bacteria	4.78	11.12	2.60	NA	3.82	77.68
	Organic P degr.	Archaea	4.21	30.0	0.67	NA	7.88	57.28
		Bacteria	NA	45.16	1.13	NA	17.25	36.45
		Fungi	2.79	22.28	7.45	NA	-5.36	72.83
	Phosphonate degr.	Bacteria	1.85	5.42	2.41	NA	0.33	90.00

## Sheet: Table S7
Supplementary Table S7. For all ecosystem types - Environmental properties feature-selected in the generalised linear models for metabarcoding data. Soil properties and climatic variables feature-selected next to pesticides and ecosystem type in the models (GLM) using data of all ecosystem types (n=373 sites). This table shows the results when the data of all ecosystem types are analysed while th…
		Aridity	Bulk density	C:N ratio	Clay	Coarse fragments	Electrical conductivity	Mean annual temperature	Mean diurnal range	pH	Phosporus (P)	Potassium (K)	Precipitation in sample month	Precipitation seasonality	Sand	Temperature in sample month	Temperature seasonality	Water content
Archaea	Richness				x			x		x				x			x	x
	Shannon	x			x			x	x								x
Bacteria	Richness	x	x		x		x		x	x		x	x		x
	Shannon	x			x		x		x	x			x		x
Fungi	Richness	x			x		x	x		x			x	x				x
	Shannon	x			x			x					x	x				x
Protists	Richness			x		x		x		x					x
	Shannon					x				x	x	x				x
Nematodes	Richness			x	x	x		x	x					x			x	x
	Shannon					x		x					x				x
Arthropods	Richness			x	x	x		x	x
	Shannon			x		x		x		x					x
Multidiversity				x	x	x		x		x			x					x
Archaeal nitrifiers		x		x					x	x			x	x		x		x
Bacterial chemoh.		x						x	x	x	x	x				x		x
Bacterial N-fixers		x	x	x	x		x	x			x						x
AMF			x		x	x				x	x			x		x	x
Fungal plant pathogens						x		x								x	x	x
Protist animal parasites			x		x		x	x	x
Protist plant parasites			x			x	x		x	x	x	x	x			x
Bacterivore nematodes				x			x	x					x	x			x
Herbivore nematodes						x	x			x

## Sheet: Table S8
Supplementary Table S8. For all ecosystem types - Environmental properties feature-selected in the generalised linear models for the metagenomics data. Soil properties and climatic variables feature-selected next to pesticides and ecosystem type in the models (GLM) using data of all ecosystem types (n=349 sites). This table shows the results when the data of all ecosystem types are analysed while…
			Aridity	Bulk density	C:N ratio	Clay	Coarse fragments	Electrical conductivity	Mean annual temperature	Mean diurnal range	pH	Phosporus (P)	Potassium (K)	Precipitation in sample month	Precipitation seasonality	Sand	Temperature in sample month	Temperature seasonality	Water content
Carbon	CH synthesis	Archaea	x	x			x				x				x		x		x
		Bacteria	x	x		x		x		x	x	x				x
		Fungi			x			x	x	x	x			x			x		x
		Fauna			x			x			x						x
	Storage CH degr.	Archaea		x	x					x	x		x		x	x
		Bacteria	x	x	x			x	x		x						x	x	x
		Fungi			x			x	x		x			x	x				x
		Fauna		x				x	x	x	x
	Pectin degr.	Bacteria	x		x			x	x		x					x	x
	Hemicellulose degr.	Archaea				x			x	x	x								x
		Bacteria	x		x			x	x	x	x					x	x
		Fungi	x					x	x		x			x					x
		Fauna			x			x				x		x
	Cellulose degr.	Archaea		x			x				x		x			x	x
		Bacteria	x		x			x	x		x				x
		Fungi			x			x	x		x			x					x
		Fauna			x	x					x					x
	Lignin degr.	Archaea		x					x				x	x
		Bacteria			x	x		x		x	x							x
		Fungi			x		x	x	x		x			x					x
		Fauna			x			x	x	x						x
	Chitin degr.	Bacteria	x	x	x		x	x				x			x				x
Nitrogen	N fixation	Bacteria		x	x	x	x		x	x	x	x	x	x	x	x	x	x	x
	Nitrate assimilation	Archaea	x		x				x		x		x			x		x
		Bacteria	x		x	x		x	x	x	x					x	x	x	x
		Fungi			x			x	x		x			x					x
		Fauna	x						x		x		x	x	x	x			x
	Organic N synthesis	Archaea	x	x		x	x				x					x		x	x
		Bacteria	x	x	x	x	x	x		x	x					x	x
		Fungi	x		x				x		x			x		x	x		x
		Fauna	x		x	x	x				x	x	x			x	x	x
	Organic N degr.	Archaea			x	x					x	x				x
		Bacteria	x	x	x	x	x	x		x	x					x	x
		Fungi			x			x	x		x			x					x
		Fauna						x	x	x						x	x
	Ammonia oxidation	Archaea	x			x		x			x	x					x
		Bacteria	x			x	x		x		x	x
	Nitratation	Bacteria	x							x	x	x	x	x	x	x	x	x	x
	Denitrification	Archaea		x			x		x	x	x		x					x	x
		Bacteria		x	x	x	x		x	x	x	x			x			x	x
	DNRA	Archaea	x	x	x		x	x			x		x						x
		Bacteria	x	x	x	x			x	x	x					x
Phosphorus	Mineral P import	Archaea		x				x			x		x	x		x		x	x
		Bacteria	x	x	x	x		x		x	x					x	x
	Organic P degr.	Archaea		x						x	x							x	x
		Bacteria	x			x					x					x	x
		Fungi			x			x	x		x			x					x
	Phosphonate degr.	Bacteria				x			x	x	x	x					x

## Sheet: Table S9
Supplementary Table S9. For all ecosystem types - Highest Pearson (linear) correlations (|r| > 0.5, p-value < 0.05) between initial set of predictors considered in the generalised linear models.
		Pearson r	p-value
Diflufenican	Bixafen	0.56	1.95e-32
Epoxiconazole	Diflufenican	0.52	6.89e-28
Glyphosate	AMPA	0.68	1.33e-52
Sand	Clay	-0.71	2.77e-58
Mean diurnal range	Mean annual temperature	0.58	1.52e-34
Temperature in sample month	Mean annual temperature	0.54	8.079e-30
Aridity	Mean diurnal range	-0.54	5.20e-29
Aridity	Water content	0.53	3.59e-28
Aridity	Precipitation in sample month	0.56	9.30e-33

## Sheet: Table S10
Supplementary Table S10. For all ecosystem types - Significant environmental variables in sites where a pesticide residue significantly impacted various soil organism or functional groups (selected in previously conducted GLM) using data of all ecosystem types (n=373 sites). A p-value is reported from a Kruskal-Wallis test when found significant: * refers to p-value < 0.05; ** to p-value < 0.01; …
Index	Group	Pesticides	Aridity	Bulk density	C.N	Clay	Coarse fragments	Electrical conductivity	K	LC1 2018	Mean annual temperature	Mean diurnal range	P	pH	Precipitation in sample month	Precipitation seasonality	Sand	Temperature in sample month	Temperature seasonality
Observed richness	Archaea	AMPA								***	***			***		***
Observed richness		Bixafen								***						***			***
Observed richness		Carbendazim								***				*
Observed richness		Clothianidin								***				*					***
Observed richness		Metolachlor								**						***
Observed richness		Tebuconazole								***				**		***
Observed richness	Bacteria	Boscalid	***	**						***		***			*		**
Observed richness		Difenoconazole								***
Observed richness		Metolachlor		**						**
Observed richness		Tebuconazole		*				*	*	***		**		**
Observed richness	Fungi	Glyphosate								**					*
Observed richness	Protists	Bixafen								***							**
Observed richness		Glyphosate			***					**
Observed richness		Imidacloprid								***	*			**			***
Observed richness	Nematodes	AMPA					***			***	***	***				***
Observed richness		Azoxystrobin								***		*
Observed richness		Bixafen								***		***				***			***
Observed richness		Boscalid			*					***		***				***
Observed richness		Tebuconazole								***		**				***
Observed richness	Arthropods	Bixafen								***		***
Observed richness		Imidacloprid								***	*
Shannon diversity	Archaea	Bixafen	**							***		***							***
Shannon diversity		Clothianidin								***									***
Shannon diversity	Bacteria	Bixafen	**							***		***					**
Shannon diversity		Diflufenican	*									***
Shannon diversity	Protists	Clothianidin												*
Shannon diversity		Difenoconazole											***
Shannon diversity		Imidacloprid							**					**
Shannon diversity	Nematodes	Clothianidin								***									***
Shannon diversity		Imidacloprid								***	*								*
Shannon diversity	Arthropods	Bixafen								***							**
Shannon diversity		Fenpropidin					*			***	*
Shannon diversity		Imidacloprid								***	*			**			***
Multidiversity	Multidiversity	AMPA					***				***			***
Multidiversity		Azoxystrobin
Multidiversity		Boscalid			*										*
Multidiversity		Glyphosate			***										*
Functional groups	Archaeal nitrifiers	Glyphosate													*
Functional groups	Bacterial chemoh.	Boscalid	***									***	***
Functional groups		Carbendazim										*	***	*
Functional groups		Fenpropidin									*	**	***
Functional groups		Fluopyram										**
Functional groups		Imidacloprid							**		*			**
Functional groups		Prochloraz										***	***
Functional groups	Bacterial N-fixers	AMPA	***							***	***		***
Functional groups		Boscalid	***	**						***			***						***
Functional groups		Fluopicolide	*										**						*
Functional groups		Fluopyram								**									***
Functional groups		Propiconazole		*						***	**		***
Functional groups	AMF	Carbendazim												*
Functional groups		Chloridazon		*			*									*
Functional groups		Clothianidin		**										*					***
Functional groups		Difenoconazole														*
Functional groups		Fenpropidin		*		**	*									***			*
Functional groups		Pendimethalin		**					*							***			***
Functional groups	Fungal plant pathogens	AMPA					***				***							*
Functional groups		Bixafen																	***
Functional groups		Boscalid																	***
Functional groups		Pendimethalin																	***
Functional groups		Bixafen		*								***
Functional groups	Protist plant parasites	AMPA					***					***	***	***				*
Functional groups		Azoxystrobin										*	**		*
Functional groups		Boscalid		**								***	***		*
Functional groups		Carbendazim										*	***	*
Functional groups		Clothianidin		**										*
Functional groups		Diflufenican		**								***	***
Functional groups		Fenpropidin		*			*					**	***
Functional groups		Fluopicolide										**	**
Functional groups		Glyphosate											**		*
Functional groups		Imidacloprid							**					**
Functional groups		Pendimethalin		**					*				*
Functional groups	Bacterivoral nematodes	Chloridazon								***						*
Functional groups		Glyphosate								**					*
Functional groups		Pendimethalin								***						***
Functional groups		Prochloraz								***						***
Functional groups	Herbivoral nematodes	Chloridazon					*
Functional groups		Tebuconazole						*						**
Sum			8	15	4	1	9	2	6	37	13	24	18	19	9	15	6	2	16

[truncated: 10 more sheets: Table S11, Table S12, Table S13, Table S14, Table S15, Table S16, Table S17, Table S18, Table S19, Table S20]
