# Supplementary material for: Pesticide residues alter taxonomic and functional biodiversity in soils
Source: Nature. 2026 Jan 28;650(8101):367–73. doi: 10.1038/s41586-025-09991-z (PMC12965876; doi:10.1038/s41586-025-09991-z)
Supplement: Supplementary file 9 — Supplementary tables for environmental variable differences for pesticide detection in croplands only. See main Supplementary Information file for further description. [file 41586_2025_9991_MOESM9_ESM.xlsx]

## Sheet: Metabarcoding
Index	Group	Pesticides	C.N	Clay	Coarse fragments	Electrical conductivity	K	LC1 2018	Mean annual temperature	Mean diurnal range	P	pH	Precipitation in sample month	Precipitation seasonality	Sand	Temperature in sample month	Temperature seasonality	Water content
Observed richness	Archaea	AMPA		**					***			***
		Clothianidin							*								***
		Tebuconazole							**
	Bacteria	Azoxystrobin								**				*
		Carbendazim							*	**		***		*
		Diflufenican		*					**	***		*		***
		Dimoxystrobin												*
		Tebuconazole				*			**	***				***
	Fungi	Boscalid												***			***	***
		Carbendazim												*
		Diflufenican		*										***			***
		Dimethomorph															*
		Fluopyram												***			***
		Fluquinconazole								**				***			**
	Protists	AMPA		**	***				***	***
		Bixafen							**	***
		Boscalid							*	***
		Difenoconazole								*
		Glyphosate	***
		Tebuconazole							**	***
	Nematodes	Glyphosate	***
		Linuron		*
	Arthropods	Bixafen							**	***						*
Shannon diversity	Archaea	Bixafen							**					***			***
		Clothianidin							*				**	*			***
		Pendimethalin												***			***
	Bacteria	Bixafen								***					*
		Diflufenican		*						***		*
		Tebuconazole				*				***
	Nematodes	Boscalid							*
		Clothianidin							*				**
	Arthropods	AMPA			***				***
		Bixafen						**	**
		Carbendazim							*
		Diflufenican						**	**
		Fenpropidin							*
		Glyphosate	***					*
		Metolachlor						*
Multidiversity	Multidiversity	Azoxystrobin
		Bixafen							**					***
		Dimoxystrobin												*
		Glyphosate	***									*
		Pendimethalin												***
		Pyraclostrobin												***
Functional groups	Archaeal nitrifiers	Azoxystrobin								**				*
		Glyphosate	***									*
	Bacterial chemoh.	Boscalid								***		*						***
		Carbendazim								**		***
		Fenpropidin					*			***		**
		Fluopyram								**
		Metrafenone								***								*
		Prochloraz								***
		AMPA		**					***	***		***
		Boscalid							*	***		*
		Fluopicolide								**
		Fluopyram								**
		Propiconazole	*	*					***	***		**
	AMF	Carbendazim							*	**	**			*
		Chloridazon			*			*		**	*			*
		Dimethomorph						**			*
		Epoxiconazole							**	***	*			***				*
		Fenpropidin		**	*		*	*	***	***	***			***
		Glyphosate						*			*
		Imidacloprid												***
		Pendimethalin						**		*				***				**
		Pyraclostrobin								*				***
	Fungal plant pathogens	AMPA			***		***		***
		Bixafen							**								***	**
		Boscalid							*								***	***
		Dimethomorph															*
	Protist animal parasites	AMPA							***	***
		Bixafen						**	**	***					*
		Fenpropidin						*	***	***
	Protist plant parasites	AMPA			***		***		***	***						***
		Boscalid							*	***					*
		Carbendazim							*	**
		Clothianidin							*				**		**
		Diflufenican							**	***
		Fluopyram								**					**
		Imidacloprid													***
		Linuron													**
		Metrafenone								***
		Pendimethalin				*				*					**
		Prochloraz			*				*	***			*
		Propiconazole			*		*		***	***						*
	Bacterivoral nematodes	Clothianidin													**
		Fenpropidin			*							**
		Glyphosate										*
		Pendimethalin													**
	Herbivoral nematodes	Boscalid										*			*			***
		Chloridazon			*
		Clothianidin													**			***
		Diflufenican		*								*
		Glyphosate										*
		Linuron		*											**
		Metrafenone																*
		Tebuconazole																**
Sum			6	11	10	3	5	11	40	44	6	17	4	25	13	3	12	11

## Sheet: Metabarcoding_p_values
Index	Group	Pesticides	C N ratio	Clay	Coarse fragments	Electrical conductivity	K	LC1 2018	Mean annual temperature	Mean diurnal range	P	pH	Precipitation in sample month	Precipitation seasonality	Sand	Temperature in sample month	Temperature seasonality	Water content
Observed richness	Archaea	AMPA		0.00106198					1.78695e-09			1.72681e-11
Observed richness	Archaea	Clothianidin							0.0257345								0.000896605
Observed richness	Archaea	Tebuconazole							0.00246908
Observed richness	Bacteria	Azoxystrobin								0.00577598				0.0279186
Observed richness	Bacteria	Carbendazim							0.0104464	0.00156379		7.14295e-05		0.0435993
Observed richness	Bacteria	Diflufenican		0.0467643					0.00976624	5.42832e-07		0.0235643		1.66777e-10
Observed richness	Bacteria	Dimoxystrobin												0.0262672
Observed richness	Bacteria	Tebuconazole				0.0192199			0.00246908	8.98484e-05				2.08434e-05
Observed richness	Fungi	Boscalid												3.27746e-16			8.0397e-08	0.000217533
Observed richness	Fungi	Carbendazim												0.0435993
Observed richness	Fungi	Diflufenican		0.0467643										1.66777e-10			1.71504e-09
Observed richness	Fungi	Dimethomorph															0.0413732
Observed richness	Fungi	Fluopyram												3.22882e-06			0.000143553
Observed richness	Fungi	Fluquinconazole								0.00658948				9.36837e-06			0.00974511
Observed richness	Protists	AMPA		0.00106198	0.000110657				1.78695e-09	7.10052e-11
Observed richness	Protists	Bixafen							0.00497304	1.78408e-07
Observed richness	Protists	Boscalid							0.0388462	1.82683e-09
Observed richness	Protists	Difenoconazole								0.0445312
Observed richness	Protists	Glyphosate	3.47624e-05
Observed richness	Protists	Tebuconazole							0.00246908	8.98484e-05
Observed richness	Nematodes	Glyphosate	3.47624e-05
Observed richness	Nematodes	Linuron		0.0353823
Observed richness	Arthropods	Bixafen							0.00497304	1.78408e-07						0.0389286
Shannon diversity	Archaea	Bixafen							0.00497304					8.18826e-15			3.00308e-05
Shannon diversity	Archaea	Clothianidin							0.0257345				0.0086603	0.0346892			0.000896605
Shannon diversity	Archaea	Pendimethalin												2.07386e-07			2.57938e-05
Shannon diversity	Bacteria	Bixafen								1.78408e-07					0.0102831
Shannon diversity	Bacteria	Diflufenican		0.0467643						5.42832e-07		0.0235643
Shannon diversity	Bacteria	Tebuconazole				0.0192199				8.98484e-05
Shannon diversity	Nematodes	Boscalid							0.0388462
Shannon diversity	Nematodes	Clothianidin							0.0257345				0.0086603
Shannon diversity	Arthropods	AMPA			0.000110657				1.78695e-09
		Bixafen						0.00190906	0.00497304
		Carbendazim							0.0104464
		Diflufenican						0.00385774	0.00976624
		Fenpropidin							0.016743
		Glyphosate	3.47624e-05					0.0322172
Shannon diversity	Arthropods	Metolachlor						0.0148132
Multidiversity	Multidiversity	Azoxystrobin												0,02791862834172250,0279186283417225
Multidiversity	Multidiversity	Bixafen							0.00497304					8.18826e-15
Multidiversity	Multidiversity	Dimoxystrobin												0.0262672
Multidiversity	Multidiversity	Glyphosate	3.47624e-05									0.0180015
Multidiversity	Multidiversity	Pendimethalin												2.07386e-07
Multidiversity	Multidiversity	Pyraclostrobin												0.000448291
Functional groups	Archaeal nitrifiers	Azoxystrobin								0.00577598				0.0279186
	Archaeal nitrifiers	Glyphosate	3.47624e-05									0.0180015
	Bacterial chemoh,	Boscalid								1.82683e-09		0.0186002						0.000217533
		Carbendazim								0.00156379		7.14295e-05
		Fenpropidin					0.013591			0.000308158		0.00290892
		Fluopyram								0.00134035
		Metrafenone								0.000381733								0.0114005
		Prochloraz								5.07886e-05
	Bacterial N-fixers	AMPA		0.00106198					1.78695e-09	7.10052e-11		1.72681e-11
	Bacterial N-fixers	Boscalid							0.0388462	1.82683e-09		0.0186002
	Bacterial N-fixers	Fluopicolide								0.00480509
	Bacterial N-fixers	Fluopyram								0.00134035
	Bacterial N-fixers	Propiconazole	0.0150982	0.047597					0.000217964	0.000298347		0.00179429
	AMF	Carbendazim							0.0104464	0.00156379	0.0016986			0.0435993
	AMF	Chloridazon			0.0278991			0.0340699		0.00102849	0.0447524			0.0104135
	AMF	Dimethomorph						0.00131789			0.0452055
	AMF	Epoxiconazole							0.00212579	1.56495e-07	0.0156356			2.35085e-12				0.0373004
	AMF	Fenpropidin		0.00221076	0.0376721		0.013591	0.0131178	0.000844392	0.000308158	0.000360725			2.03706e-05
	AMF	Glyphosate						0.0322172			0.0464569
	AMF	Imidacloprid												3.68534e-05
	AMF	Pendimethalin						0.00289169		0.0143504				2.07386e-07				0.00155663
	AMF	Pyraclostrobin								0.0101804				0.000448291
	Fungal plant pathogens	AMPA			0.000110657		3.53864e-05		1.78695e-09
	Fungal plant pathogens	Bixafen							0.00497304								3.00308e-05	0.00115753
	Fungal plant pathogens	Boscalid							0.0388462								8.0397e-08	0.000217533
	Fungal plant pathogens	Dimethomorph															0.0413732
	Protist animal parasites	AMPA							1.78695e-09	7.10052e-11
	Protist animal parasites	Bixafen						0.00190906	0.00497304	1.78408e-07					0.0102831
	Protist animal parasites	Fenpropidin						0.0131178	0.000844392	0.000308158
	Protist plant parasites	AMPA			0.000110657		3.53864e-05		1.78695e-09	7.10052e-11						6.63809e-06
	Protist plant parasites	Boscalid							0.0388462	1.82683e-09					0.041583
	Protist plant parasites	Carbendazim							0.0104464	0.00156379
	Protist plant parasites	Clothianidin							0.0257345				0.0086603		0.00360918
	Protist plant parasites	Diflufenican							0.00976624	5.42832e-07
	Protist plant parasites	Fluopyram								0.00134035					0.00812144
	Protist plant parasites	Imidacloprid													0.000374147
	Protist plant parasites	Linuron													0.00331075
	Protist plant parasites	Metrafenone								0.000381733
	Protist plant parasites	Pendimethalin				0.0459062				0.0143504					0.00723879
	Protist plant parasites	Prochloraz			0.0227411				0.0157095	5.07886e-05			0.0461805
	Protist plant parasites	Propiconazole			0.0426814		0.0259879		0.000217964	0.000298347						0.0496416
	Bacterivoral nematodes	Clothianidin													0.00360918
	Bacterivoral nematodes	Fenpropidin			0.0376721							0.00290892
	Bacterivoral nematodes	Glyphosate										0.0180015
	Bacterivoral nematodes	Pendimethalin													0.00723879
	Herbivoral nematodes	Boscalid										0.0186002			0.041583			0.000217533
	Herbivoral nematodes	Chloridazon			0.0278991
	Herbivoral nematodes	Clothianidin													0.00360918			0.000538509
	Herbivoral nematodes	Diflufenican		0.0467643								0.0235643
	Herbivoral nematodes	Glyphosate										0.0180015
	Herbivoral nematodes	Linuron		0.0353823											0.00331075
	Herbivoral nematodes	Metrafenone																0.0114005
	Herbivoral nematodes	Tebuconazole																0.00623726

## Sheet: Metabarcoding_comparison
Index	Group	Pesticides	C N no	C N yes	Clay no	Clay yes	Coarse fragments no	Coarse fragments yes	Electrical conductivity no	Electrical conductivity yes	K no	K yes	Mean annual temperature no	Mean annual temperature yes	Mean diurnal range no	Mean diurnal range yes	P no	P yes	pH no	pH yes	Precipitation in sample month no	Precipitation in sample month yes	Precipitation seasonality no	Precipitation seasonality yes	Sand no	Sand yes	Temperature in sample month no	Temperature in sample month yes	Temperature seasonality no	Temperature seasonality yes	Water content no	Water content yes
Observed richness	Archaea	AMPA			25.9318	21.1334							12.5071	9.94127					0.000872739	0.00196471
		Clothianidin											11.0678	9.53359															665.493	738.413
		Tebuconazole											11.3449	10.0337
	Bacteria	Azoxystrobin													9.78085	8.95039							33.41	29.1851
		Carbendazim											11.0621	9.57148	9.81144	8.46224			0.00143918	0.00244344			33.5868	26.5618
		Diflufenican			24.0281	20.137							11.2113	10.0594	10.0371	8.69132			0.00163887	0.00141164			36.2683	24.2261
		Dimoxystrobin																					33.208	24.3837
		Tebuconazole							1.13091	1.22319			11.3449	10.0337	10.0124	8.9764							35.8597	27.1025
	Fungi	Boscalid																					36.9609	21.3179					699.067	611.626	9.14642	11.7586
		Carbendazim																					33.5868	26.5618
		Diflufenican			24.0281	20.137																	36.2683	24.2261					704.805	605.372
		Dimethomorph																											678.926	611.485
		Fluopyram																					34.0718	21.8169					684.604	601.406
		Fluquinconazole													9.72551	8.245							33.6668	17.3779					679.554	606.395
	Protists	AMPA			25.9318	21.1334	26.8053	17.5624					12.5071	9.94127	10.8116	8.97046
		Bixafen											11.1668	9.64089	9.95523	8.32483
		Boscalid											11.1529	10.1104	10.1258	8.33669
		Difenoconazole													9.7346	8.99444
		Glyphosate	9.67431	12.2859
		Tebuconazole											11.3449	10.0337	10.0124	8.9764
	Nematodes	Glyphosate	9.67431	12.2859
		Linuron			23.3105	16.5
	Arthropods	Bixafen											11.1668	9.64089	9.95523	8.32483											19.693	18.6161
Shannon diversity	Archaea	Bixafen											11.1668	9.64089									36.0467	18.859					688.891	618.565
		Clothianidin											11.0678	9.53359							40.3063	51.0721	33.521	26.9976					665.493	738.413
		Pendimethalin																					35.253	26.8348					694.884	630.377
	Bacteria	Bixafen													9.95523	8.32483									37.8651	28.8125
		Diflufenican			24.0281	20.137									10.0371	8.69132			0.00163887	0.00141164
		Tebuconazole							1.13091	1.22319					10.0124	8.9764
	Nematodes	Boscalid											11.1529	10.1104
		Clothianidin											11.0678	9.53359							40.3063	51.0721
	Arthropods	AMPA											11.1668	9.64089
		Bixafen											10.9874	9.25392
		Carbendazim																					66.8201	58.3702
		Diflufenican											11.1668	9.64089									36.0467	18.859
		Fenpropidin																					33.208	24.3837
		Glyphosate	9.67431	12.2859															0.00148039	0.00190501
		Metolachlor																					35.253	26.8348
Multidiversity	Multidiversity	Azoxystrobin
		Bixafen					26.8053	17.5624					12.5071	9.94127
		Dimoxystrobin											11.0621	9.57148
		Glyphosate											11.2113	10.0594
		Pendimethalin	9.67431	12.2859
		Pyraclostrobin
Functional groups	Archaeal nitrifiers	Azoxystrobin													9.78085	8.95039							33.41	29.1851
		Glyphosate	9.67431	12.2859															0.00148039	0.00190501
	Bacterial chemoh.	Boscalid													10.1258	8.33669			0.00158929	0.00152228											9.14642	11.7586
		Carbendazim													9.81144	8.46224			0.00143918	0.00244344
		Fenpropidin									252	174.073			9.81793	8.46162			0.00153767	0.00178327
		Fluopyram													9.78785	8.45149
		Metrafenone													9.76037	8.14386															9.62812	12.6534
		Prochloraz													9.83911	8.27891
		AMPA			25.9318	21.1334							12.5071	9.94127	10.8116	8.97046			0.000872739	0.00196471
		Boscalid											11.1529	10.1104	10.1258	8.33669			0.00158929	0.00152228
		Fluopicolide													9.7362	8.27647
		Fluopyram													9.78785	8.45149
		Propiconazole	10.1372	10.6237	23.5528	19.9766							11.2042	9.45186	9.85706	8.7016			0.00150888	0.00183079
	AMF	Carbendazim											11.0621	9.57148	9.81144	8.46224	33.8547	51.3094					33.5868	26.5618
		Chloridazon					21.8462	12.5715					10.9738	9.92817	9.76564	8.48567	34.9548	46.56					33.3684	26.508
		Dimethomorph															35.0761	53.6857
		Epoxiconazole											11.3338	10.1339	10.1649	8.80263	33.4953	40.2979					37.4182	25.2113							9.34805	10.6724
		Fenpropidin			23.8811	16.3607	22.0787	13.3333			252	174.073	11.1393	9.12348	9.81793	8.46162	34.4967	46.6758					34.2533	22.5127
		Glyphosate															35.0714	40.1038
		Imidacloprid																					34.6164	25.4621
		Pendimethalin													9.84246	9.16589							35.253	26.8348							9.18122	11.4015
		Pyraclostrobin													9.72165	8.30389							33.4531	20.6413
	Fungal plant pathogens	AMPA					26.8053	17.5624			285.28	216.742	12.5071	9.94127
		Bixafen											11.1668	9.64089															688.891	618.565	9.40379	11.7416
		Boscalid												10.1104																611.626		11.7586
		Dimethomorph																												611.485
	Protist animal parasites	AMPA											12.5071	9.94127	10.8116	8.97046
		Bixafen											11.1668	9.64089	9.95523	8.32483									37.8651	28.8125
		Fenpropidin											11.1393	9.12348	9.81793	8.46162
	Protist plant parasites	AMPA					26.8053	17.5624			285.28	216.742	12.5071	9.94127	10.8116	8.97046											20.7685	18.755
		Boscalid											11.1529	10.1104	10.1258	8.33669									37.7094	31.791
		Carbendazim											11.0621	9.57148	9.81144	8.46224
		Clothianidin											11.0678	9.53359							40.3063	51.0721			37.8221	24.5712
		Diflufenican											11.2113	10.0594	10.0371	8.69132
		Fluopyram													9.78785	8.45149									37.5674	24.6429
		Imidacloprid																							39.0967	24.9615
		Linuron																							34.6735	56.1875
		Metrafenone													9.76037	8.14386
		Pendimethalin							1.14664	1.20499					9.84246	9.16589									38.595	30.4267
		Prochloraz					22.1679	12.4688					11.0563	9.61003	9.83911	8.27891					40.5088	49.7309
		Propiconazole					22.4447	14.4043			252.822	193.838	11.2042	9.45186	9.85706	8.7016											19.6696	18.6913
	Bacterivoral nematodes	Clothianidin																							37.8221	24.5712
		Fenpropidin					22.0787	13.3333											0.00153767	0.00178327
		Glyphosate																	0.00148039	0.00190501
		Pendimethalin																							38.595	30.4267
	Herbivoral nematodes	Boscalid																	0.00158929	0.00152228					37.7094	31.791					9.14642	11.7586
		Chloridazon					21.8462	12.5715
		Clothianidin																							37.8221	24.5712					9.41536	12.8339
		Diflufenican			24.0281	20.137													0.00163887	0.00141164
		Glyphosate																	0.00148039	0.00190501
		Linuron			23.3105	16.5																			34.6735	56.1875
		Metrafenone																													9.62812	12.6534
		Tebuconazole																													9.13037	11.1408

## Sheet: Carbon_CL
Group	Functional gene	Pesticides	Aridity	Bulk density	C.N	Clay	Coarse fragments	Electrical conductivity	K	LC1 2018	Mean annual temperature	Mean diurnal range	P	pH	Precipitation in sample month	Precipitation seasonality	Sand	Temperature in sample month	Temperature seasonality
Archaea	CH synthesis	AMPA	***											***		***		***
		Azoxystrobin														*
		Carbendazim												***		*
		Clothianidin	*	*												*
		Metolachlor		*												***
		Metrafenone	***													**
		Pendimethalin	**													***
		Pyraclostrobin	**													***
	Cellulose	AMPA				**	***				***			***				***
	Lignin	Dimethomorph		*						***
		Bixafen								**									***
		Difenoconazole						*
		Fluopicolide								*									*
		Fluopyram																	***
		Metolachlor		*						*
		Prochloraz								*
		Propiconazole			*					**
	Storage CH deg	Clothianidin		*
		Fenpropimorph										*
		Glyphosate			***					*
		Propiconazole			*				*	**		***
Bacteria	CH synthesis	AMPA	***									***		***				***
		Bixafen	***									***					**	*
		Clothianidin	*	*													**
		Fluopyram	***									**					*
		Metrafenone	***									***
		Tebuconazole	*									***						*
	Cellulose	AMPA	***			**			***					***
		Fluopyram	***														*
		Tebuconazole	*
	Chitin	Carbendazim												***
		Clothianidin	*
		Epoxiconazole	***											*
		Fenpropidin	***											**
		Glyphosate			***									*
		Metrafenone	***
		Pendimethalin	**					*
		Propiconazole	**		*									**
		Tebuconazole	*					*
	Lignin	AMPA				**			***			***		***
		Bixafen										***
		Fluopyram										**
		Fluquinconazole										**
		Glyphosate												*
		Tebuconazole						*				***
	Pectin	Carbendazim									**			***
		Fluopyram	***														*		***
		Imidacloprid															***		**
		Tebuconazole	*								**							*
	Storage CH deg	AMPA	***								***
		Bixafen	***								**						**
		Clothianidin	*								*						**
		Epoxiconazole	***								**						*
		Fluopyram	***														*
		Pendimethalin	**					*									*
		Tebuconazole	*					*			**
Fungi	CH synthesis	Bixafen									**	***					**		***
		Carbendazim									**	**		***
		Fenpropimorph									*	*		***	**
		Glyphosate												*
		Terbuthylazine																	*
	Cellulose	Bixafen									**
		Carbendazim									**			***
		Fenpropimorph									*			***	**
		Glyphosate												*
		Prochloraz				*					*				*
		Tebuconazole						*			**
	Lignin	AMPA									***			***
	Storage CH deg	Carbendazim										**	**	***
		Fenpropimorph	*									*	**	***	**
		Fluopyram	***									**							***
		Glyphosate												*
Fauna	CH synthesis	Bixafen																*	***
		Fenpropidin												**				*	*
		Fenpropimorph												***
		Terbuthylazine																	*
	Cellulose	Diflufenican	***
		Epoxiconazole	***
		Fluquinconazole	*
	Lignin	Clothianidin	*													*
		Metolachlor														***
		Propiconazole	**									***
	Storage CH deg	Epoxiconazole										***						**
		Fenpropimorph										*
		Pendimethalin										*
Sum			37	6	5	4	1	7	3	8	17	22	2	25	4	10	12	9	11

## Sheet: Nitrogen_CL
Group	Functional gene	Pesticides	Aridity	Bulk density	C.N	Clay	Coarse fragments	Electrical conductivity	K	LC1 2018	Mean annual temperature	Mean diurnal range	P	pH	Precipitation in sample month	Precipitation seasonality	Sand	Temperature in sample month	Temperature seasonality
Archaea	Ammonia oxidation	AMPA	***			**							***	***				***
		Carbendazim
		Fluopicolide	***										**
		Pendimethalin	**					*
	Organic N deg	AMPA				**							***	***
		Boscalid											***	*			*
		Carbendazim											**	***
		Clothianidin															**
		Propiconazole			*	*							**	**
	Nitrate assimilation	Epoxiconazole									**						*		**
		Metrafenone																	***
		Terbuthylazine																	*
	Denitrification	AMPA	***									***						***
		Carbendazim								*		**
		Clothianidin	*	*
		Fluopyram	***									**
		Pyraclostrobin	**									**
		Terbuthylazine		*
	DNRA	AMPA												***
		Azoxystrobin												***
		Bixafen												***
		Carbendazim												***
		Chloridazin												***
		Clothianidin		*											**
		Difenoconazole												***
		Diflufenican												***
	Organic N synthesis	Boscalid											***				*		***
		Carbendazim											**
		Clothianidin		*											**		**		**
		Pendimethalin						*							*		*		***
		Terbuthylazine		*															*
Bacteria	Ammonia oxidation	AMPA				**	***				***		***	***
		Clothianidin									*								**
		Propiconazole				*	*			**	***		**	**
		Pyraclostrobin				*
		Tebuconazole								*	**
		AMPA	***			**					***	***		***				***
		Bixafen	***								**	***					**	*	***
		Carbendazim									**	**		***
		Clothianidin	*								*						**		**
		Fluopyram	***									**					*		***
		Glyphosate												*
		Tebuconazole	*					*			**	***						*
	Nitrate assimilation	Bixafen	***								**	***					**	*	***
		Clothianidin	*								*						**		**
		Fluopyram	***									**					*		***
		Tebuconazole	*					*			**	***						*
	Denitrification	Bixafen	***							**		***
		Carbendazim								*		**		***
		Clothianidin	*	*
		Difenoconazole						*
		Diflufenican	***							**		***		*
		Dimethomorph
		Fluopyram	***									**
		Pyraclostrobin	**									**
	DNRA	Azoxystrobin										*
		Carbendazim									**	**		***
		Clothianidin	*								*						**
		Fluopyram	***									**					*
		Fluquinconazole	*									**
		Tebuconazole	*								**	***
	Nitratation	Azoxystrobin								**		*	*
		Carbendazim								*		**	**	***
		Linuron				*											***
		Metolachlor								*			*
		Pyraclostrobin				*						**
	Nitrogen fixation	Diflufenican				*				**		***
		Fenpropimorph										*			**
		Glyphosate								*
		Imidacloprid															***
	Organic N synthesis	AMPA	***			**	***					***	***	***				***
		Bixafen	***									***	**				**	*
		Carbendazim										**	**	***
		Clothianidin	*	*													**
		Fluopyram	***									**					*
		Glyphosate												*
		Tebuconazole	*									***						*
Fungi	Organic N deg	Bixafen									**								***
		Fenpropimorph									*			***	**
		Glyphosate												*
		Tebuconazole						*			**
	Nitrate assimilation	Carbendazim								*	**			***
		Glyphosate								*				*
	Organic N synthesis	Bixafen
	Organic N deg	Clothianidin														*	**		**
		Difenoconazole						*								*
		Dimoxystrobin														*
		Fluopicolide										**							*
		Fluopyram										**				***	*		***
		Propiconazole										***
		Tebuconazole						*				***				***
	Nitrate assimilation	Fenpropidin				**			*		**			**		***
		Fluopyram														***	*
		Linuron				*											***
	Organic N synthesis	Epoxiconazole											*				*	**	**
		Fluopicolide											**						*
		Fluopyram															*		***
		Linuron				*											***
Sum			30	7	1	14	3	8	1	13	21	36	18	29	5	7	26	11	21

## Sheet: Phosphorus_CL
Group	Functional gene	Pesticides	Aridity	Bulk density	Clay	Electrical conductivity	Mean annual temperature	Mean diurnal range	pH	Precipitation in sample month	Precipitation seasonality	Sand	Temperature in sample month	Temperature seasonality
Archaea	Organic P deg	Carbendazim							***
		Clothianidin		*
		Difenoconazole				*
		Epoxiconazole							*
		Fenpropidin							**
		Glyphosate							*
	Mineral P import	AMPA	***						***
		Azoxystrobin												*
		Carbendazim							***
		Fluquinconazole	*											*
		Pyraclostrobin	**
		Terbuthylazine		*										*
Bacteria	Organic P deg	Bixafen	***									**	*
		Carbendazim							***
		Clothianidin	*									**
		Fluopyram	***									*
		Pyraclostrobin	**
	Mineral P import	AMPA			**		***	***			***
		Bixafen					**	***			***	**		***
		Clothianidin		*			*				*	**		**
		Fluopyram						**			***	*		***
		Tebuconazole				*	**	***			***
	Phosphonate deg	AMPA	***					***
		Bixafen	***					***						***
		Fenpropidin	***					**						*
		Fluopyram	***					**						***
		Tebuconazole	*					***
Fungi	Organic P deg	AMPA	***		**		***		***
		Carbendazim					**		***
		Clothianidin	*				*			**				**
		Epoxiconazole	***				**		*					**
		Fenpropimorph	*				*		***	**
		Fluopyram	***											***
		Tebuconazole	*			*	**
Sum			18	3	2	3	10	9	11	2	5	6	1	12

## Sheet: C_CL_p_value
Group	Functional gene	Pesticides	Aridity	Bulk density	C,N	Clay	Coarse fragments	Electrical conductivity	K	LC1 2018	Mean annual temperature	Mean diurnal range	P	pH	Precipitation in sample month	Precipitation seasonality	Sand	Temperature in sample month	Temperature seasonality
Archaea	CH synthesis	AMPA	3.41242e-09											1.5382e-10		2.08245e-05		4.20003e-06
		Azoxystrobin														0.0264545
		Carbendazim												5.08564e-05		0.0438803
		Clothianidin	0.0435688	0.0228942												0.0329938
		Metolachlor		0.0229408												7.55726e-06
		Metrafenone	4.63265e-05													0.00314094
		Pendimethalin	0.0013731													1.52113e-07
		Pyraclostrobin	0.00295502													0.000276824
	Cellulose	AMPA				0.00128258	0.000500384				6.55334e-09			1.5382e-10				4.20003e-06
	Lignin	Dimethomorph		0.0111956						0.000892984
		Bixafen								0.00160374									5.77717e-05
		Difenoconazole						0.0285863
		Fluopicolide								0.0497569									0.0289061
		Fluopyram																	0.000188376
		Metolachlor		0.0229408						0.0122463
		Prochloraz								0.0158
		Propiconazole			0.0463639					0.00245633
	Storage CH deg	Clothianidin		0.0228942
		Fenpropimorph										0.0114318
		Glyphosate			0.0001502					0.0212312
		Propiconazole			0.0463639				0.0122511	0.00245633		0.000879172
Bacteria	CH synthesis	AMPA	3.41242e-09									4.21783e-10		1.5382e-10				4.20003e-06
		Bixafen	8.80241e-08									3.41136e-07					0.00599077	0.0305163
		Clothianidin	0.0435688	0.0228942													0.00317592
		Fluopyram	0.000773263									0.00136704					0.0102235
		Metrafenone	4.63265e-05									0.000657769
		Tebuconazole	0.0340776									0.000297598						0.0475972
	Cellulose	AMPA	3.41242e-09			0.00128258			2.92064e-05					1.5382e-10
		Fluopyram	0.000773263														0.0102235
		Tebuconazole	0.0340776
	Chitin	Carbendazim												5.08564e-05
		Clothianidin	0.0435688
		Epoxiconazole	1.56255e-08											0.0154461
		Fenpropidin	0.000633462											0.00744376
		Glyphosate			0.0001502									0.0393625
		Metrafenone	4.63265e-05
		Pendimethalin	0.0013731					0.0297566
		Propiconazole	0.00581297		0.0463639									0.00390782
		Tebuconazole	0.0340776					0.0205878
	Lignin	AMPA				0.00128258			2.92064e-05			4.21783e-10		1.5382e-10
		Bixafen										3.41136e-07
		Fluopyram										0.00136704
		Fluquinconazole										0.00696007
		Glyphosate												0.0393625
		Tebuconazole						0.0205878				0.000297598
	Pectin	Carbendazim									0.00810587			5.08564e-05
		Fluopyram	0.000773263														0.0102235		0.000188376
		Imidacloprid															0.000636708		0.00306237
		Tebuconazole	0.0340776								0.00420634							0.0475972
	Storage CH deg	AMPA	3.41242e-09								6.55334e-09
		Bixafen	8.80241e-08								0.00358027						0.00599077
		Clothianidin	0.0435688								0.0418199						0.00317592
		Epoxiconazole	1.56255e-08								0.0010925						0.0285768
		Fluopyram	0.000773263														0.0102235
		Pendimethalin	0.0013731					0.0297566									0.0113431
		Tebuconazole	0.0340776					0.0205878			0.00420634
Fungi	CH synthesis	Bixafen									0.00358027	3.41136e-07					0.00599077		5.77717e-05
		Carbendazim									0.00810587	0.00167625		5.08564e-05
		Fenpropimorph									0.0218679	0.0114318		1.44413e-05	0.0072114
		Glyphosate												0.0393625
		Terbuthylazine																	0.0263044
	Cellulose	Bixafen									0.00358027
		Carbendazim									0.00810587			5.08564e-05
		Fenpropimorph									0.0218679			1.44413e-05	0.0072114
		Glyphosate												0.0393625
		Prochloraz				0.0314555					0.0177158				0.0468861
		Tebuconazole						0.0205878			0.00420634
	Lignin	AMPA									6.55334e-09			1.5382e-10
	Storage CH deg	Carbendazim										0.00167625	0.0014785	5.08564e-05
		Fenpropimorph	0.0211955									0.0114318	0.00567833	1.44413e-05	0.0072114
		Fluopyram	0.000773263									0.00136704							0.000188376
		Glyphosate												0.0393625
Fauna	CH synthesis	Bixafen																0.0305163	5.77717e-05
		Fenpropidin												0.00744376				0.0256243	0.0121358
		Fenpropimorph												1.44413e-05
		Terbuthylazine																	0.0263044
	Cellulose	Diflufenican	1.71175e-08
		Epoxiconazole	1.56255e-08
		Fluquinconazole	0.0368306
	Lignin	Clothianidin	0.0435688													0.0329938
		Metolachlor														7.55726e-06
		Propiconazole	0.00581297									0.000879172
	Storage CH deg	Epoxiconazole										1.42244e-07						0.00591431
		Fenpropimorph										0.0114318
		Pendimethalin										0.0162709

## Sheet: N_CL_p_values
Group	Functional gene	Pesticides	Aridity	Bulk density	C,N	Clay	Coarse fragments	Electrical conductivity	K	LC1 2018	Mean annual temperature	Mean diurnal range	P	pH	Precipitation in sample month	Precipitation seasonality	Sand	Temperature in sample month	Temperature seasonality
Archaea	Ammonia oxidation	AMPA	3.41242e-09			0.00128258							1.85104e-07	1.5382e-10				4.20003e-06
		Carbendazim											0,001478502942597540,00147850294259754	5,08564056695338e-055,08564056695338e-05
		Fluopicolide	0.000250567										0.00942869
		Pendimethalin	0.0013731					0.0297566
	Organic N deg	AMPA				0.00128258							1.85104e-07	1.5382e-10
		Boscalid											0.000274195	0.0270434			0.017508
		Carbendazim											0.0014785	5.08564e-05
		Clothianidin															0.00317592
		Propiconazole			0.0463639	0.0369223							0.00633817	0.00390782
	Nitrate assimilation	Epoxiconazole									0.0010925						0.0285768		0.00124695
		Metrafenone																	0.000999623
		Terbuthylazine																	0.0263044
	Denitrification	AMPA	3.41242e-09									4.21783e-10						4.20003e-06
		Carbendazim								0.0492739		0.00167625
		Clothianidin	0.0435688	0.0228942
		Fluopyram	0.000773263									0.00136704
		Pyraclostrobin	0.00295502									0.0090544
		Terbuthylazine		0.0385953
	DNRA	AMPA												1.5382e-10
		Azoxystrobin												1.5382e-10
		Bixafen												1.5382e-10
		Carbendazim												5.08564e-05
		Chloridazin												1.5382e-10
		Clothianidin		0.0228942											0.00540859
		Difenoconazole												1.5382e-10
		Diflufenican												1.5382e-10
	Organic N synthesis	Boscalid											0.000274195				0.017508		2.169e-07
		Carbendazim											0.0014785
		Clothianidin		0.0228942											0.00540859		0.00317592		0.00141375
		Pendimethalin						0.0297566							0.0466448		0.0113431		2.7038e-05
		Terbuthylazine		0.0385953															0.0263044
Bacteria	Ammonia oxidation	AMPA				0.00128258	0.000500384				6.55334e-09		1.85104e-07	1.5382e-10
		Clothianidin									0.0418199								0.00141375
		Propiconazole				0.0369223	0.0385438			0.00245633	0.000586459		0.00633817	0.00390782
		Pyraclostrobin				0.0463969
		Tebuconazole								0.0348575	0.00420634
		AMPA	3.41242e-09			0.00128258					6.55334e-09	4.21783e-10		1.5382e-10				4.20003e-06
		Bixafen	8.80241e-08								0.00358027	3.41136e-07					0.00599077	0.0305163	5.77717e-05
		Carbendazim									0.00810587	0.00167625		5.08564e-05
		Clothianidin	0.0435688								0.0418199						0.00317592		0.00141375
		Fluopyram	0.000773263									0.00136704					0.0102235		0.000188376
		Glyphosate												0.0393625
		Tebuconazole	0.0340776					0.0205878			0.00420634	0.000297598						0.0475972
	Nitrate assimilation	Bixafen	8.80241e-08								0.00358027	3.41136e-07					0.00599077	0.0305163	5.77717e-05
		Clothianidin	0.0435688								0.0418199						0.00317592		0.00141375
		Fluopyram	0.000773263									0.00136704					0.0102235		0.000188376
		Tebuconazole	0.0340776					0.0205878			0.00420634	0.000297598						0.0475972
	Denitrification	Bixafen	8.80241e-08							0.00160374		3.41136e-07
		Carbendazim								0.0492739		0.00167625		5.08564e-05
		Clothianidin	0.0435688	0.0228942
		Difenoconazole						0.0285863
		Diflufenican	1.71175e-08							0.00276641		1.06439e-06		0.0246917
		Dimethomorph		0,01119562875101280,0111956287510128						0,0008929843665826580,000892984366582658
		Fluopyram	0.000773263									0.00136704
		Pyraclostrobin	0.00295502									0.0090544
	DNRA	Azoxystrobin										0.0112761
		Carbendazim									0.00810587	0.00167625		5.08564e-05
		Clothianidin	0.0435688								0.0418199						0.00317592
		Fluopyram	0.000773263									0.00136704					0.0102235
		Fluquinconazole	0.0368306									0.00696007
		Tebuconazole	0.0340776								0.00420634	0.000297598
	Nitratation	Azoxystrobin								0.00324436		0.0112761	0.0396684
		Carbendazim								0.0492739		0.00167625	0.0014785	5.08564e-05
		Linuron				0.0287658											0.000852059
		Metolachlor								0.0122463			0.0155811
		Pyraclostrobin				0.0463969						0.0090544
	Nitrogen fixation	Diflufenican				0.0478178				0.00276641		1.06439e-06
		Fenpropimorph										0.0114318			0.0072114
		Glyphosate								0.0212312
		Imidacloprid															0.000636708
	Organic N synthesis	AMPA	3.41242e-09			0.00128258	0.000500384					4.21783e-10	1.85104e-07	1.5382e-10				4.20003e-06
		Bixafen	8.80241e-08									3.41136e-07	0.009974				0.00599077	0.0305163
		Carbendazim										0.00167625	0.0014785	5.08564e-05
		Clothianidin	0.0435688	0.0228942													0.00317592
		Fluopyram	0.000773263									0.00136704					0.0102235
		Glyphosate												0.0393625
		Tebuconazole	0.0340776									0.000297598						0.0475972
Fungi	Organic N deg	Bixafen									0.00358027								5.77717e-05
		Fenpropimorph									0.0218679			1.44413e-05	0.0072114
		Glyphosate												0.0393625
		Tebuconazole						0.0205878			0.00420634
	Nitrate assimilation	Carbendazim								0.0492739	0.00810587			5.08564e-05
		Glyphosate								0.0212312				0.0393625
	Organic N synthesis	Bixafen									0,003580274307198540,00358027430719854
	Organic N deg	Clothianidin														0.0329938	0.00317592		0.00141375
		Difenoconazole						0.0285863								0.0495193
		Dimoxystrobin														0.045453
		Fluopicolide										0.00748366							0.0289061
		Fluopyram										0.00136704				3.2165e-06	0.0102235		0.000188376
		Propiconazole										0.000879172
		Tebuconazole						0.0205878				0.000297598				3.47064e-05
	Nitrate assimilation	Fenpropidin				0.00353971			0.014351		0.00182227			0.00744376		3.78108e-05
		Fluopyram														3.2165e-06	0.0102235
		Linuron				0.0287658											0.000852059
	Organic N synthesis	Epoxiconazole											0.0143869				0.0285768	0.00591431	0.00124695
		Fluopicolide											0.00942869						0.0289061
		Fluopyram															0.0102235		0.000188376
		Linuron				0.0287658											0.000852059

## Sheet: P_CL_p_values
Group	Functional gene	Pesticides	Aridity	Bulk density	Clay	Electrical conductivity	Mean annual temperature	Mean diurnal range	pH	Precipitation in sample month	Precipitation seasonality	Sand	Temperature in sample month	Temperature seasonality
Archaea	Organic P deg	Carbendazim							5.08564e-05
		Clothianidin		0.0228942
		Difenoconazole				0.0285863
		Epoxiconazole							0.0154461
		Fenpropidin							0.00744376
		Glyphosate							0.0393625
	Mineral P import	AMPA	3.41242e-09						1.5382e-10
		Azoxystrobin												0.0115213
		Carbendazim							5.08564e-05
		Fluquinconazole	0.0368306											0.0115609
		Pyraclostrobin	0.00295502
		Terbuthylazine		0.0385953										0.0263044
Bacteria	Organic P deg	Bixafen	8.80241e-08									0.00599077	0.0305163
		Carbendazim							5.08564e-05
		Clothianidin	0.0435688									0.00317592
		Fluopyram	0.000773263									0.0102235
		Pyraclostrobin	0.00295502
	Mineral P import	AMPA			0.00128258		6.55334e-09	4.21783e-10	1.5382e-10		2.08245e-05
		Bixafen					0.00358027	3.41136e-07			2.52809e-14	0.00599077		5.77717e-05
		Clothianidin		0.0228942			0.0418199				0.0329938	0.00317592		0.00141375
		Fluopyram						0.00136704			3.2165e-06	0.0102235		0.000188376
		Tebuconazole				0.0205878	0.00420634	0.000297598			3.47064e-05
	Phosphonate deg	AMPA	3.41242e-09					4.21783e-10
		Bixafen	8.80241e-08					3.41136e-07						5.77717e-05
		Fenpropidin	0.000633462					0.0010912						0.0121358
		Fluopyram	0.000773263					0.00136704						0.000188376
		Tebuconazole	0.0340776					0.000297598
Fungi	Organic P deg	AMPA	3.41242e-09		0.00128258		6.55334e-09		1.5382e-10
		Carbendazim					0.00810587		5.08564e-05
		Clothianidin	0.0435688				0.0418199			0.00540859				0.00141375
		Epoxiconazole	1.56255e-08				0.0010925		0.0154461					0.00124695
		Fenpropimorph	0.0211955				0.0218679		1.44413e-05	0.0072114
		Fluopyram	0.000773263											0.000188376
		Tebuconazole	0.0340776			0.0205878	0.00420634

## Sheet: Comparison_C_CL
Group	Functional gene	Pesticides	Aridity no	Aridity yes	Bulk density no	Bulk density yes	C N no	C N yes	Clay no	Clay yes	Coarse fragments no	Coarse fragments yes	Electrical conductivity no	Electrical conductivity yes	K no	K yes	Mean annual temperature no	Mean annual temperature yes	Mean diurnal range no	Mean diurnal range yes	P no	P yes	pH no	pH yes	Precipitation in sample month no	Precipitation in sample month yes	Precipitation seasonality no	Precipitation seasonality yes	Sand no	Sand yes	Temperature in sample month no	Temperature in sample month yes	Temperature seasonality no	Temperature seasonality yes
Archaea	CH synthesis	AMPA	1.03161	1.28152																			0.000891326	0.00193651			38.1021	29.6136			20.8166	18.7473
		Azoxystrobin																									33.4733	29.1483
		Carbendazim																					0.0014164	0.00244344			33.669	26.5618
		Clothianidin	1.17823	1.27266	1.23908	1.33223																					33.5858	26.8772
		Metolachlor			1.2414	1.31467																					34.373	22.1177
		Metrafenone	1.16708	1.47463																							33.472	23.3979
		Pendimethalin	1.14575	1.28801																							35.4355	26.7762
		Pyraclostrobin	1.17568	1.42737																							33.5121	19.8887
	Cellulose	AMPA							26.1765	21.3215	26.9833	18.0183					12.5234	9.9823					0.000891326	0.00193651							20.8166	18.7473
	Lignin	(Dimetho)			1.25799	1.13969
		Bixafen																															687.554	618.76
		Difenoconazole											1.15039	1.24261
		Fluopicolide																															678.617	607.241
		Fluopyram																															683.568	601.406
		Metolachlor			1.2414	1.31467
		Prochloraz
		Propiconazole					10.1557	10.4492
	Storage CH deg	Clothianidin			1.23908	1.33223
		Fenpropimorph																	9.70575	8.37556
		Glyphosate					9.67149	12.3011
		Propiconazole					10.1557	10.4492							255.577	188.789			9.82579	8.7339
Bacteria	CH synthesis	AMPA	1.03161	1.28152															10.7684	8.9656			0.000891326	0.00193651							20.8166	18.7473
		Bixafen	1.13922	1.3957															9.9447	8.3305									37.6592	27.5532	19.7327	18.5692
		Clothianidin	1.17823	1.27266	1.23908	1.33223																							37.3955	24.0645
		Fluopyram	1.16788	1.35888															9.77937	8.45149									37.1227	24.6429
		Metrafenone	1.16708	1.47463															9.74313	8.14861
		Tebuconazole	1.1647	1.23555															9.97956	9.00252											19.7642	19.0425
	Cellulose	AMPA	1.03161	1.28152					26.1765	21.3215					287.239	217.792							0.000891326	0.00193651
		Fluopyram	1.16788	1.35888																									37.1227	24.6429
		Tebuconazole	1.1647	1.23555
	Chitin	Carbendazim																					0.0014164	0.00244344
		Clothianidin	1.17823	1.27266
		Epoxiconazole	1.09935	1.33435																			0.00153489	0.00159134
		Fenpropidin	1.16757	1.34242																			0.00153312	0.00171222
		Glyphosate					9.67149	12.3011															0.0014673	0.00190383
		Metrafenone	1.16708	1.47463
		Pendimethalin	1.14575	1.28801									1.14289	1.20525
		Propiconazole	1.16873	1.28577			10.1557	10.4492															0.00149934	0.00180518
		Tebuconazole	1.1647	1.23555									1.12883	1.22074
	Lignin	AMPA							26.1765	21.3215					287.239	217.792			10.7684	8.9656			0.000891326	0.00193651
		Bixafen																	9.9447	8.3305
		Fluopyram																	9.77937	8.45149
		Fluquinconazole																	9.71469	8.245
		Glyphosate																					0.0014673	0.00190383
		Tebuconazole											1.12883	1.22074					9.97956	9.00252
	Pectin	Carbendazim															11.1167	9.57148					0.0014164	0.00244344
		Fluopyram	1.16788	1.35888																									37.1227	24.6429			683.568	601.406
		Imidacloprid																											38.5287	24.96			684.116	635.541
		Tebuconazole	1.1647	1.23555													11.3645	10.1152													19.7642	19.0425
	Storage CH deg	AMPA	1.03161	1.28152													12.5234	9.9823
		Bixafen	1.13922	1.3957													11.2219	9.64592											37.6592	27.5532
		Clothianidin	1.17823	1.27266													11.09	9.69651
		Epoxiconazole	1.09935	1.33435													11.4146	10.1052											37.7362	32.3187
		Fluopyram	1.16788	1.35888																									37.1227	24.6429
		Pendimethalin	1.14575	1.28801									1.14289	1.20525															38.008	30.4865
		Tebuconazole	1.1647	1.23555									1.12883	1.22074			11.3645	10.1152
Fungi	CH synthesis	Bixafen															11.2219	9.64592	9.9447	8.3305									37.6592	27.5532			687.554	618.76
		Carbendazim															11.1167	9.57148	9.80396	8.46224			0.0014164	0.00244344
		Fenpropimorph															11.0189	9.24722	9.70575	8.37556			0.00140357	0.0037947	40.7769	55.8827
		Glyphosate																					0.0014673	0.00190383
		Terbuthylazine																															669.127	741.044
	Cellulose	Bixafen															11.2219	9.64592
		Carbendazim															11.1167	9.57148					0.0014164	0.00244344
		Fenpropimorph															11.0189	9.24722					0.00140357	0.0037947	40.7769	55.8827
		Glyphosate																					0.0014673	0.00190383
		Prochloraz							23.8329	18							11.0929	9.63042							40.5142	50.1161
		Tebuconazole											1.12883	1.22074			11.3645	10.1152
	Lignin	AMPA															12.5234	9.9823					0.000891326	0.00193651
	Storage CH deg	Carbendazim																	9.80396	8.46224	33.6292	51.3094	0.0014164	0.00244344
		Fenpropimorph	1.17964	1.35272															9.70575	8.37556	34.3804	60.38	0.00140357	0.0037947	40.7769	55.8827
		Fluopyram	1.16788	1.35888															9.77937	8.45149													683.568	601.406
		Glyphosate
Fauna	CH synthesis	Bixafen																													19.7327	18.5692	687.554	618.76
		Fenpropidin																					0.00153312	0.00171222							19.686	18.2741	680.067	632.286
		Fenpropimorph																					0.00140357	0.0037947
		Terbuthylazine																															669.127	741.044
	Cellulose	Diflufenican	1.11304	1.36556
		Epoxiconazole	1.09935	1.33435
		Fluquinconazole	1.18221	1.31529
	Lignin	Clothianidin	1.17823	1.27266																							33.5858	26.8772
		Metolachlor																									34.373	22.1177
		Propiconazole	1.16873	1.28577															9.82579	8.7339
	Storage CH deg	Epoxiconazole																	10.1643	8.76584											19.947	18.795
		Fenpropimorph																	9.70575	8.37556
		Pendimethalin																	9.82911	9.16937

[truncated: 2 more sheets: Comparison_N_CL, Comparison_P_CL]
