# Supplementary material for: Pesticide residues alter taxonomic and functional biodiversity in soils
Source: Nature. 2026 Jan 28;650(8101):367–73. doi: 10.1038/s41586-025-09991-z (PMC12965876; doi:10.1038/s41586-025-09991-z)
Supplement: Supplementary file 10 — Supplementary tables for environmental variable differences for pesticide detection in all ecosystem types. See main Supplementary Information file for further description. [file 41586_2025_9991_MOESM10_ESM.xlsx]

## Sheet: Metabarcoding
Index	Group	Pesticides	Aridity	Bulk density	C.N	Clay	Coarse fragments	Electrical conductivity	K	LC1 2018	Mean annual temperature	Mean diurnal range	P	pH	Precipitation in sample month	Precipitation seasonality	Sand	Temperature in sample month	Temperature seasonality
Observed richness	Archaea	AMPA								***	***			***		***
Observed richness		Bixafen								***						***			***
Observed richness		Carbendazim								***				*
Observed richness		Clothianidin								***				*					***
Observed richness		Metolachlor								**						***
Observed richness		Tebuconazole								***				**		***
Observed richness	Bacteria	Boscalid	***	**						***		***			*		**
Observed richness		Difenoconazole								***
Observed richness		Metolachlor		**						**
Observed richness		Tebuconazole		*				*	*	***		**		**
Observed richness	Fungi	Glyphosate								**					*
Observed richness	Protists	Bixafen								***							**
Observed richness		Glyphosate			***					**
Observed richness		Imidacloprid								***	*			**			***
Observed richness	Nematodes	AMPA					***			***	***	***				***
Observed richness		Azoxystrobin								***		*
Observed richness		Bixafen								***		***				***			***
Observed richness		Boscalid			*					***		***				***
Observed richness		Tebuconazole								***		**				***
Observed richness	Arthropods	Bixafen								***		***
Observed richness		Imidacloprid								***	*
Shannon diversity	Archaea	Bixafen	**							***		***							***
Shannon diversity		Clothianidin								***									***
Shannon diversity	Bacteria	Bixafen	**							***		***					**
Shannon diversity		Diflufenican	*									***
Shannon diversity	Protists	Clothianidin												*
Shannon diversity		Difenoconazole											***
Shannon diversity		Imidacloprid							**					**
Shannon diversity	Nematodes	Clothianidin								***									***
Shannon diversity		Imidacloprid								***	*								*
Shannon diversity	Arthropods	Bixafen								***							**
Shannon diversity		Fenpropidin					*			***	*
Shannon diversity		Imidacloprid								***	*			**			***
Multidiversity	Multidiversity	AMPA					***				***			***
Multidiversity		Azoxystrobin
Multidiversity		Boscalid			*										*
Multidiversity		Glyphosate			***										*
Functional groups	Archaeal nitrifiers	Glyphosate													*
Functional groups	Bacterial chemoh.	Boscalid	***									***	***
Functional groups		Carbendazim										*	***	*
Functional groups		Fenpropidin									*	**	***
Functional groups		Fluopyram										**
Functional groups		Imidacloprid							**		*			**
Functional groups		Prochloraz										***	***
Functional groups	Bacterial N-fixers	AMPA	***							***	***		***
Functional groups		Boscalid	***	**						***			***						***
Functional groups		Fluopicolide	*										**						*
Functional groups		Fluopyram								**									***
Functional groups		Propiconazole		*						***	**		***
Functional groups	AMF	Carbendazim												*
Functional groups		Chloridazon		*			*									*
Functional groups		Clothianidin		**										*					***
Functional groups		Difenoconazole														*
Functional groups		Fenpropidin		*		**	*									***			*
Functional groups		Pendimethalin		**					*							***			***
Functional groups	Fungal plant pathogens	AMPA					***				***							*
Functional groups		Bixafen																	***
Functional groups		Boscalid																	***
Functional groups		Pendimethalin																	***
Functional groups		Bixafen		*								***
Functional groups	Protist plant parasites	AMPA					***					***	***	***				*
Functional groups		Azoxystrobin										*	**		*
Functional groups		Boscalid		**								***	***		*
Functional groups		Carbendazim										*	***	*
Functional groups		Clothianidin		**										*
Functional groups		Diflufenican		**								***	***
Functional groups		Fenpropidin		*			*					**	***
Functional groups		Fluopicolide										**	**
Functional groups		Glyphosate											**		*
Functional groups		Imidacloprid							**					**
Functional groups		Pendimethalin		**					*				*
Functional groups	Bacterivoral nematodes	Chloridazon								***						*
Functional groups		Glyphosate								**					*
Functional groups		Pendimethalin								***						***
Functional groups		Prochloraz								***						***
Functional groups	Herbivoral nematodes	Chloridazon					*
Functional groups		Tebuconazole						*						**
Sum			8	15	4	1	9	2	6	37	13	24	18	19	9	15	6	2	16

## Sheet: Metabarcoding_p_values
Index	Group	Pesticides	Aridity	Bulk density	C,N	Clay	Coarse fragments	Electrical conductivity	K	LC1 2018	Mean annual temperature	Mean diurnal range	P	pH	Precipitation in sample month	Precipitation seasonality	Sand	Temperature in sample month
Observed richness	Archaea	AMPA								1.9776e-07	0.000171538			0.000362751		5.43317e-06
Observed richness		Bixafen								1.56119e-09						3.06065e-14
Observed richness		Carbendazim								2.29681e-05				0.0261421
Observed richness		Clothianidin								1.78555e-05				0.0173068
Observed richness		Metolachlor								0.00882614						0.000139697
Observed richness		Tebuconazole								3.2078e-15				0.00350116		0.000216137
Observed richness	Bacteria	Boscalid	0.000872744	0.00241009						1.03485e-06		4.7708e-07			0.0491927		0.00875466
Observed richness		Difenoconazole								9.55792e-05
Observed richness		Metolachlor		0.00527917						0.00882614
Observed richness		Tebuconazole		0.028352				0.0195371	0.0260353	3.2078e-15		0.00532194		0.00350116
Observed richness	Fungi	Glyphosate								0.0082067					0.0108397
Observed richness	Protists	Bixafen								1.56119e-09							0.00339357
Observed richness		Glyphosate			0.00036453					0.0082067
Observed richness		Imidacloprid								3.40314e-07	0.0124089			0.0015273			6.34735e-05
Observed richness	Nematodes	AMPA					0.000709997			1.9776e-07	0.000171538	1.44337e-09				5.43317e-06
Observed richness		Azoxystrobin								4.08718e-09		0.0440657
Observed richness		Bixafen								1.56119e-09		3.22704e-06				3.06065e-14
Observed richness		Boscalid			0.0394995					1.03485e-06		4.7708e-07				9.61307e-17
Observed richness		Tebuconazole								3.2078e-15		0.00532194				0.000216137
Observed richness	Arthropods	Bixafen								1.56119e-09		3.22704e-06
Observed richness		Imidacloprid								3.40314e-07	0.0124089
Shannon diversity	Archaea	Bixafen	0.00607452							1.56119e-09		3.22704e-06
Shannon diversity		Clothianidin								1.78555e-05
Shannon diversity	Bacteria	Bixafen	0.00607452							1.56119e-09		3.22704e-06					0.00339357
Shannon diversity		Diflufenican	0.0149925									2.55656e-05
Shannon diversity	Protists	Clothianidin												0.0173068
Shannon diversity		Difenoconazole											0.000679188
Shannon diversity		Imidacloprid							0.00372523					0.0015273
Shannon diversity	Nematodes	Clothianidin								1.78555e-05
Shannon diversity		Imidacloprid								3.40314e-07	0.0124089
Shannon diversity	Arthropods	Bixafen								1.56119e-09							0.00339357
Shannon diversity		Fenpropidin					0.0182801			2.57433e-06	0.0242958
Shannon diversity		Imidacloprid								3.40314e-07	0.0124089			0.0015273			6.34735e-05
Multidiversity	Multidiversity	AMPA					0.000709997				0.000171538			0.000362751
Multidiversity		Azoxystrobin													0,02781218960822960,0278121896082296
Multidiversity		Boscalid			0.0394995										0.0491927
Multidiversity		Glyphosate			0.00036453										0.0108397
Functional groups	Archaeal nitrifiers	Glyphosate													0.0108397
Functional groups	Bacterial chemoh,	Boscalid	0.000872744									4.7708e-07	5.94527e-07
Functional groups		Carbendazim										0.0141158	0.000451549	0.0261421
Functional groups		Fenpropidin									0.0242958	0.00218917	1.11751e-05
Functional groups		Fluopyram										0.00369004
Functional groups		Imidacloprid							0.00372523		0.0124089			0.0015273
Functional groups		Prochloraz										0.000519164	3.58683e-05
Functional groups	Bacterial N-fixers	AMPA	6.24126e-05							1.9776e-07	0.000171538		2.12362e-13
Functional groups		Boscalid	0.000872744	0.00241009						1.03485e-06			5.94527e-07
Functional groups		Fluopicolide	0.0102961										0.00111695
Functional groups		Fluopyram								0.00385406
Functional groups		Propiconazole		0.0250596						6.1841e-10	0.00855427		0.000168237
Functional groups	AMF	Carbendazim												0.0261421
Functional groups		Chloridazon		0.0148908			0.0148429									0.0101584
Functional groups		Clothianidin		0.00312642										0.0173068
Functional groups		Difenoconazole														0.0472784
Functional groups		Fenpropidin		0.0134269		0.0095173	0.0182801									2.81632e-05
Functional groups		Pendimethalin		0.00387415					0.0494686							3.9052e-05
Functional groups	Fungal plant pathogens	AMPA					0.000709997				0.000171538							0.0252849
Functional groups		Bixafen
Functional groups		Boscalid
Functional groups		Pendimethalin
Functional groups		Bixafen		0.0316792								3.22704e-06
Functional groups	Protist plant parasites	AMPA					0.000709997					1.44337e-09	2.12362e-13	0.000362751				0.0252849
Functional groups		Azoxystrobin										0.0440657	0.00274074		0.0278122
Functional groups		Boscalid		0.00241009								4.7708e-07	5.94527e-07		0.0491927
Functional groups		Carbendazim										0.0141158	0.000451549	0.0261421
Functional groups		Clothianidin		0.00312642										0.0173068
Functional groups		Diflufenican		0.00637881								2.55656e-05	2.2588e-06
Functional groups		Fenpropidin		0.0134269			0.0182801					0.00218917	1.11751e-05
Functional groups		Fluopicolide										0.0088058	0.00111695
Functional groups		Glyphosate											0.0010039		0.0108397
Functional groups		Imidacloprid							0.00372523					0.0015273
Functional groups		Pendimethalin		0.00387415					0.0494686				0.0108978
Functional groups	Bacterivoral nematodes	Chloridazon								4.80875e-05						0.0101584
Functional groups		Glyphosate								0.0082067					0.0108397
Functional groups		Pendimethalin								6.33585e-08						3.9052e-05
Functional groups		Prochloraz								6.02231e-07						0.000993596
Functional groups	Herbivoral nematodes	Chloridazon					0.0148429
Functional groups		Tebuconazole						0.0195371						0.00350116

## Sheet: Metabarcoding_comparison
Index	Group	Pesticides	Aridity no	Aridity yes	Bulk density no	Bulk density yes	C N no	C N yes	Clay no	Clay yes	Coarse fragments no	Coarse fragments yes	Electrical conductivity no	Electrical conductivity yes	K no	K yes	Mean annual temperature no	Mean annual temperature yes	Mean diurnal range no	Mean diurnal range yes	P no	P yes	pH no	pH yes	Precipitation in sample month no	Precipitation in sample month yes	Precipitation seasonality no	Precipitation seasonality yes	Sand no	Sand yes	Temperature in sample month no	Temperature in sample month yes	Temperature seasonality no	Temperature seasonality yes
Observed richness	Archaea	AMPA															11.1003	9.86892					0.00228194	0.00230459			35.2782	29.1487
		Bixafen																									33.9171	18.8847					673.979	616.734
		Carbendazim																					0.00226679	0.00256818
		Clothianidin																					0.00241255	0.00103382									659.707	738.413
		Metolachlor																									32.9175	23.8237
		Tebuconazole																					0.00256108	0.00145527			33.5061	27.0249
	Bacteria	Boscalid	1.33541	1.40602	1.17496	1.27909													9.64844	8.35457					52.9219	43.2292			38.2737	31.8904
		Difenoconazole
		Metolachlor			1.18436	1.28674
		Tebuconazole			1.1788	1.24736							1.13985	1.22276	220.339	237.228			9.53893	8.94333			0.00256108	0.00145527
	Fungi	Glyphosate																							52.8619	41.2489
	Protists	Bixafen																											38.2534	28.898
		Glyphosate					10.0611	12.2501
		Imidacloprid															10.3068	11.1435					0.00249859	0.00111289					39.0098	25.5455
	Nematodes	AMPA									24.5043	18.3597					11.1003	9.86892	10.0639	8.83522							35.2782	29.1487
		Azoxystrobin																	9.45318	8.95039
		Bixafen																	9.56427	8.27738							33.9171	18.8847					673.979	616.734
		Boscalid					10.5781	9.70549											9.64844	8.35457							34.6011	21.0159
		Tebuconazole																	9.53893	8.94333							33.5061	27.0249
	Arthropods	Bixafen																	9.56427	8.27738
		Imidacloprid															10.3068	11.1435
Shannon diversity	Archaea	Bixafen	1.34184	1.39814															9.56427	8.27738													673.979	616.734
		Clothianidin																															659.707	738.413
	Bacteria	Bixafen	1.34184	1.39814															9.56427	8.27738									38.2534	28.898
		Diflufenican	1.34433	1.36776															9.59347	8.64541
	Protists	Clothianidin																					0.00241255	0.00103382
		Difenoconazole																			30.5162	49.9971
		Imidacloprid													220.422	247.495							0.00249859	0.00111289
	Nematodes	Clothianidin																															659.707	738.413
		Imidacloprid															10.3068	11.1435															671.661	636.382
	Arthropods	Bixafen																											38.2534	28.898
		Fenpropidin									21.9639	13.1471					10.5547	9.18799
		Imidacloprid															10.3068	11.1435					0.00249859	0.00111289					39.0098	25.5455
Multidiversity	Multidiversity	AMPA															11.1003	9.86892					0.00228194	0.00230459
		Azoxystrobin
		Boscalid					10.5781	9.70549																	52.9219	43.2292
		Glyphosate					10.0611	12.2501																	52.8619	41.2489
Functional groups	Archaeal nitrifiers	Glyphosate																							52.8619	41.2489
	Bacterial chemoh.	Boscalid	1.33541	1.40602															9.64844	8.35457	29.14	45.2452
		Carbendazim																	9.48346	8.51544	30.6074	49.0882	0.00226679	0.00256818
		Fenpropidin																	9.48913	8.45882	30.8982	46.1882
		Fluopyram																	9.47679	8.42759
		Imidacloprid													220.422	247.495	10.3068	11.1435					0.00249859	0.00111289
		Prochloraz																	9.49998	8.27891	30.9484	46.6094
	Bacterial N-fixers	AMPA	1.27068	1.41502													11.1003	9.86892			22.7776	40.2596
		Boscalid	1.33541	1.40602	1.17496	1.27909															29.14	45.2452											680.127	610.289
		Fluopicolide	1.34056	1.52029																	31.1256	55.2944											669.456	607.356
		Fluopyram																															671.926	601.605
		Propiconazole			1.18466	1.2694											10.5712	9.45186			30.681	43.466
	AMF	Carbendazim																					0.00226679	0.00256818
		Chloridazon			1.18764	1.29805					21.8198	12.3573															32.3679	26.2622
		Clothianidin			1.18434	1.3126																	0.00241255	0.00103382									659.707	738.413
		Difenoconazole																									32.4182	27.197
		Fenpropidin			1.18661	1.28241			22.6422	16.6442	21.9639	13.1471															32.8895	22.4977					669.834	632.803
		Pendimethalin			1.17266	1.26988									220.984	235.69											33.0828	28.1929					676.355	633.928
	Fungal plant pathogens	AMPA									24.5043	18.3597					11.1003	9.86892													19.0425	18.2495
		Bixafen																															673.979	616.734
		Boscalid																																610.289
		Pendimethalin																																633.928
		Bixafen			1.18619	1.25584													9.56427	8.27738
	Protist plant parasites	AMPA									24.5043	18.3597							10.0639	8.83522	22.7776	40.2596	0.00228194	0.00230459							19.0425	18.2495
		Azoxystrobin																	9.45318	8.95039	30.8224	43.5698			52.4524	40.0703
		Boscalid			1.17496	1.27909													9.64844	8.35457	29.14	45.2452			52.9219	43.2292
		Carbendazim																	9.48346	8.51544	30.6074	49.0882	0.00226679	0.00256818
		Clothianidin			1.18434	1.3126																	0.00241255	0.00103382
		Diflufenican			1.17794	1.26116													9.59347	8.64541	29.8302	41.6026
		Fenpropidin			1.18661	1.28241					21.9639	13.1471							9.48913	8.45882	30.8982	46.1882
		Fluopicolide																	9.4534	8.24769	31.1256	55.2944
		Glyphosate																			30.6818	40.861			52.8619	41.2489
		Imidacloprid													220.422	247.495							0.00249859	0.00111289
		Pendimethalin			1.17266	1.26988									220.984	235.69					31.2178	35.823
	Bacterivoral nematodes	Chloridazon																									32.3679	26.2622
		Glyphosate																							52.8619	41.2489
		Pendimethalin																															676.355	633.928
		Prochloraz																									32.6841	24.0378
	Herbivoral nematodes	Chloridazon									21.8198	12.3573
		Tebuconazole											1.13985	1.22276									0.00256108	0.00145527

## Sheet: Carbon
Group	Functional gene	Pesticides	Aridity	Bulk density	C.N	Clay	Coarse fragments	Electrical conductivity	LC1 2018	Mean annual temperature	Mean diurnal range	P	pH	Precipitation in sample month	Precipitation seasonality	Sand	Temperature in sample month	Temperature seasonality
Archaea	CH synthesis	AMPA	***				**		***				***		***		**
		Azoxystrobin							***
		Carbendazim							***				*
		Clothianidin		**					***				*
		Pendimethalin		*					***						***
	Cellulose	Fluopyram
		Pendimethalin		*					***							*
	Lignin	Azoxystrobin												*
		Fluopyram												*
	Storage CH deg	Clothianidin		**					***				*			**
		Glyphosate			***
		Propiconazole							***		**
Bacteria	CH synthesis	AMPA	***			*					***	***	***
		Fluopyram									**					**
		Tebuconazole						*			**	**	**
	Cellulose	AMPA	***						***	***			***
		Fluopyram
	Chitin	Carbendazim							***			***
		Clothianidin		**					***
		Difenoconazole							***			***
		Epoxiconazole	*	**					***			***			***
		Fluopyram							**						***
		Glyphosate			***							**
		Pendimethalin		*					***			**			***
	Pectin	AMPA	***							***			***				**
		Fluopyram														**
		Imidacloprid								*			**			***
		Tebuconazole						*					**
	Storage CH deg	AMPA	***							***			***				**
		Clothianidin		**									*					***
		Tebuconazole						*					**
Fungi	CH synthesis	Carbendazim								*	**		*
		Fluopyram									**			*
	Cellulose	Bixafen
		Carbendazim							***	*			*
		Glyphosate			***									**
		Imidacloprid							***	*			**
		Prochloraz							***
	Lignin	Carbendazim								*			*
		Glyphosate			***									**
	Storage CH deg	Bixafen							***						***
		Carbendazim							***	*			*
		Glyphosate			***									**
Fauna	CH synthesis	Bixafen																***
		Fenpropidin																*
	Cellulose	Diflufenican		*
		Epoxiconazole		**												**
	Lignin	Clothianidin							***							**
		Diflufenican			*				***		***
	Storage CH deg	Epoxiconazole		**							***
		Pendimethalin		*
Sum			6	12	6	1	1	3	22	9	8	7	18	6	6	7	3	3

## Sheet: Nitrogen
Group	Functional gene	Pesticides	Aridity	Bulk density	C.N	Clay	Coarse fragments	Electrical conductivity	K	LC1 2018	Mean annual temperature	Mean diurnal range	P	pH	Precipitation in sample month	Precipitation seasonality	Sand	Temperature in sample month	Temperature seasonality
Archaea	Ammonia oxidation	AMPA	***			*				***			***	***				**
Archaea		Carbendazim								***			***	*
Archaea		Clothianidin								***				*
Archaea		Fluopicolide	*										**
Archaea		Pendimethalin								***			**
Archaea	Organic N deg	AMPA				*				***			***	***
Archaea	Ammonification	Carbendazim								***			***	*
Archaea	Ammonification	Clothianidin								***				*			**
Archaea	Ammonification	Glyphosate			***								**
Archaea	Ammonification	Imidacloprid								***			*	**			***
Archaea	Ammonification	Pendimethalin								***			**				*
Archaea	Nitrate assimilation	Bixafen	**														**		***
Archaea		Carbendazim
Archaea		Clothianidin												*			**		***
Archaea	Denitrification	AMPA					**			***	***	***		***
Archaea	Denitrification	Fluopyram								**		**							***
Archaea	Denitrification	Metolachlor		*						**
Archaea	DNRA	AMPA	***				**							***
Archaea		Bixafen	**
Archaea		Carbendazim												*
Archaea		Chloridazin		*			*
Archaea		Clothianidin		**										*
Archaea		Diflufenican	*	*	*
Archaea		Metolachlor		*
Archaea	Organic N synthesis	Carbendazim												*
Archaea		Clothianidin		**										*			**		***
Archaea		Metolachlor		*
Archaea		Pendimethalin		*													*		**
Bacteria	Ammonia oxidation	Clothianidin								***				*
Bacteria		Propiconazole					*			***	**		***
Bacteria	Ammonification	AMPA	***			*	**					***		***				**
Bacteria	Ammonification	Fluopyram										**					**
Bacteria	Ammonification	Tebuconazole						*				**		**
Bacteria	Nitrate assimilation	Bixafen	**									***					**		***
Bacteria		Clothianidin												*			**		***
Bacteria		Fluopyram										**					**		***
Bacteria		Tebuconazole						*				**		**
Bacteria	Denitrification	Bixafen								***		***	***			***			***
Bacteria	Denitrification	Clothianidin		**						***				*					***
Bacteria	Denitrification	Difenoconazole								***			***
Bacteria	Denitrification	Diflufenican		*	*					***		***	***			***			***
Bacteria	Denitrification	Fluopyram								**		**				***			***
Bacteria	Denitrification	Imidacloprid								***	*		*	**		***			*
Bacteria	Denitrification	Metolachlor		*						**			***			***
Bacteria	DNRA	AMPA	***			*					***	***		***
Bacteria		Clothianidin	***			*					***	***		***
Bacteria		Fluopyram										**					**
Bacteria		Tebuconazole	***			*					***	***		***
Bacteria	Nitratation	Azoxystrobin								***			**		*				*
Bacteria	Nitratation	Carbendazim								***		**	***	*
Bacteria	Nitratation	Metolachlor								**			***			***
Bacteria	Nitrogen fixation	AMPA				*	**			***	***	***	***	***		***		**
Bacteria		Glyphosate			***								**		**
Bacteria		Imidacloprid							*	***	*		*	**		***	***		*
Bacteria		Pendimethalin		*						***			**			***	*		**
Bacteria		Propiconazole					*			***	**	**	***
Bacteria	Organic N synthesis	Bixafen										***					**
Bacteria		Carbendazim										**		*
Bacteria		Clothianidin		**										*			**
Bacteria		Fluopyram										**					**
Bacteria		Tebuconazole						*				**		**
Fungi	Organic N deg	Glyphosate			***										**
Fungi		Carbendazim									*			*
Fungi		Glyphosate			***										**
Fungi	Organic N synthesis	Bixafen	**														**
Fungi		Fenpropidin									*
Fungi		Fluopyram													*		**
Fauna	Organic N deg	Clothianidin															**
Fauna	Ammonification	Fenpropidin									*	**
Fauna	Ammonification	Fluopyram										**					**
Fauna	Ammonification	Propiconazole									**	**
Fauna	Ammonification	Tebuconazole						*				**
Fauna	Nitrate assimilation	Boscalid	***													***	**
Fauna		Chloridazin														*
Fauna	Organic N synthesis	Fluopyram															**		***
Sum			13	13	6	7	7	4	1	28	13	26	23	31	5	11	23	3	17

## Sheet: Phosphorus
Group	Functional gene	Pesticides	Bulk density	C.N	Clay	Electrical conductivity	Mean annual temperature	Mean diurnal range	P	pH	Precipitation in sample month	Sand	Temperature in sample month	Temperature seasonality
Archaea	Organic P deg	Bixafen						***						***
		Carbendazim						**		*
		Clothianidin	**							*				***
		Epoxiconazole	**					***						**
		Fenpropidin	*					**						*
	Mineral P import	AMPA								***
		Boscalid	*									**		***
		Carbendazim								*
Bacteria	Mineral P import	AMPA			*			***					**
		Bixafen						***				**
		Clothianidin	**									**
		Fluopyram						**				**
		Tebuconazole				*		**
	Phosphonate deg	AMPA					***	***	***	***			**
		Tebuconazole						**	**	**
Fungi	Organic P deg	Carbendazim					*			*
		Clothianidin								*
		Glyphosate		***							**
Sum			5	1	1	1	2	10	2	8	1	4	2	5

## Sheet: C_p_values
Group	Functional gene	Pesticides	Aridity	Bulk density	C,N	Clay	Coarse fragments	Electrical conductivity	LC1 2018	Mean annual temperature	Mean diurnal range	P	pH	Precipitation in sample month	Precipitation seasonality	Sand	Temperature in sample month	Temperature seasonality
Archaea	CH synthesis	AMPA	1.1827e-05				0.00121663		9.22938e-05				1.07149e-05		3.91225e-06		0.00373365
Archaea		Azoxystrobin							9.41779e-09
Archaea		Carbendazim							3.6126e-05				0.0111759
Archaea		Clothianidin		0.00182784					3.96387e-05				0.0168935
Archaea		Pendimethalin		0.0159268					1.83654e-08						1.0361e-05
Archaea	Cellulose	Fluopyram							0.00576828							0.00172734
Archaea	Cellulose	Pendimethalin		0.0159268					1.83654e-08							0.0213076
Archaea	Lignin	Azoxystrobin												0.0435128
Archaea	Lignin	Fluopyram												0.0119321
Archaea	Storage CH deg	Clothianidin		0.00182784					3.96387e-05				0.0168935			0.00130605
Archaea	Polysaccharides	Glyphosate			0.000242996
Archaea	Polysaccharides	Propiconazole							3.74168e-09		0.00387361
Bacteria	CH synthesis	AMPA	1.1827e-05			0.017313					9.18999e-11	1.24807e-12	1.07149e-05
Bacteria		Fluopyram									0.00243585					0.00172734
Bacteria		Tebuconazole						0.0478309			0.00526834	0.0024659	0.0063314
Bacteria	Cellulose	AMPA	1.1827e-05						9.22938e-05	7.49495e-06			1.07149e-05
Bacteria	Cellulose	Fluopyram							0.00576828							0.00172734
Bacteria	Chitin	Carbendazim							3.6126e-05			0.000475193
Bacteria	Chitin	Clothianidin		0.00182784					3.96387e-05
Bacteria	Chitin	Difenoconazole							0.000334707			0.000929365
Bacteria	Chitin	Epoxiconazole	0.0310493	0.00307486					9.41379e-16			2.96309e-05			5.39462e-11
Bacteria	Chitin	Fluopyram							0.00576828						2.55801e-06
Bacteria	Chitin	Glyphosate			0.000242996							0.00309476
Bacteria	Chitin	Pendimethalin		0.0159268					1.83654e-08			0.00480652			1.0361e-05
Bacteria	Pectin	AMPA	1.1827e-05							7.49495e-06			1.07149e-05				0.00373365
Bacteria	Pectin	Fluopyram														0.00172734
Bacteria	Pectin	Imidacloprid								0.0409005			0.00648089			0.000170468
Bacteria	Pectin	Tebuconazole						0.0478309					0.0063314
Bacteria	Storage CH deg	AMPA	1.1827e-05							7.49495e-06			1.07149e-05				0.00373365
Bacteria	Polysaccharides	Clothianidin		0.00182784									0.0168935					0.000656271
Bacteria	Polysaccharides	Tebuconazole						0.0478309					0.0063314
Fungi	CH synthesis	Carbendazim								0.0428275	0.00890113		0.0111759
Fungi		Fluopyram									0.00243585			0.0119321
Fungi	Cellulose	Bixafen							4,03657551867265e-094,03657551867265e-09
Fungi	Cellulose	Carbendazim							3.6126e-05	0.0428275			0.0111759
Fungi	Cellulose	Glyphosate			0.000242996									0.00914778
Fungi	Cellulose	Imidacloprid							1.70594e-06	0.0409005			0.00648089
Fungi	Cellulose	Prochloraz							1.93778e-06
Fungi	Lignin	Carbendazim								0.0428275			0.0111759
Fungi	Lignin	Glyphosate			0.000242996									0.00914778
Fungi	Storage CH deg	Bixafen							4.03658e-09						1.32651e-13
Fungi	Polysaccharides	Carbendazim							3.6126e-05	0.0428275			0.0111759
Fungi	Polysaccharides	Glyphosate			0.000242996									0.00914778
Fauna	CH synthesis	Bixafen																0.000400133
Fauna		Fenpropidin																0.0250215
Fauna	Cellulose	Diflufenican		0.0309616
Fauna	Cellulose	Epoxiconazole		0.00307486												0.00728034
Fauna	Lignin	Clothianidin							3.96387e-05							0.00130605
Fauna	Lignin	Diflufenican			0.0235318				5.8454e-10		1.51062e-05
Fauna	Storage CH deg	Epoxiconazole		0.00307486							4.05152e-06
Fauna	Polysaccharides	Pendimethalin		0.0159268

## Sheet: N_p_value
Group	Functional gene	Pesticides	Aridity	Bulk density	C,N	Clay	Coarse fragments	Electrical conductivity	K	LC1 2018	Mean annual temperature	Mean diurnal range	P	pH	Precipitation in sample month	Precipitation seasonality	Sand	Temperature in sample month	Temperature seasonality
Archaea	Ammonia oxidation	AMPA	1.1827e-05			0.017313				9.22938e-05			1.24807e-12	1.07149e-05				0.00373365
		Carbendazim								3.6126e-05			0.000475193	0.0111759
		Clothianidin								3.96387e-05				0.0168935
		Fluopicolide	0.0109728										0.00273669
		Pendimethalin								1.83654e-08			0.00480652
	Organic N deg	AMPA				0.017313				9.22938e-05			1.24807e-12	1.07149e-05
		Carbendazim								3.6126e-05			0.000475193	0.0111759
		Clothianidin								3.96387e-05				0.0168935			0.00130605
		Glyphosate			0.000242996								0.00309476
		Imidacloprid								1.70594e-06			0.0357944	0.00648089			0.000170468
		Pendimethalin								1.83654e-08			0.00480652				0.0213076
	Nitrate assimilation	Bixafen	0.00542677														0.00238588		0.000400133
		Carbendazim									0,04282751009477440,0428275100947744			0,01117592037347050,0111759203734705
		Clothianidin												0.0168935			0.00130605		0.000656271
	Denitrification	AMPA					0.00121663			9.22938e-05	7.49495e-06	9.18999e-11		1.07149e-05
		Fluopyram								0.00576828		0.00243585							0.000895544
		Metolachlor		0.0194837						0.00570175
	DNRA	AMPA	1.1827e-05				0.00121663							1.07149e-05
		Bixafen	0.00542677
		Carbendazim												0.0111759
		Chloridazin		0.0241118			0.0106008
		Clothianidin		0.00182784										0.0168935
		Diflufenican	0.0118891	0.0309616	0.0235318
		Metolachlor		0.0194837
	Organic N synthesis	Carbendazim												0.0111759
		Clothianidin		0.00182784										0.0168935			0.00130605		0.000656271
		Metolachlor		0.0194837
		Pendimethalin		0.0159268													0.0213076		0.00151958
Bacteria	Ammonia oxidation	Clothianidin								3.96387e-05				0.0168935
		Propiconazole					0.022188			3.74168e-09	0.00782088		0.000280847
		AMPA	1.1827e-05			0.017313	0.00121663					9.18999e-11		1.07149e-05				0.00373365
		Fluopyram										0.00243585					0.00172734
		Tebuconazole						0.0478309				0.00526834		0.0063314
	Nitrate assimilation	Bixafen	0.00542677									2.20291e-06					0.00238588		0.000400133
		Clothianidin												0.0168935			0.00130605		0.000656271
		Fluopyram										0.00243585					0.00172734		0.000895544
		Tebuconazole						0.0478309				0.00526834		0.0063314
	Denitrification	Bixafen								4.03658e-09		2.20291e-06	0.000377356			1.32651e-13			0.000400133
		Clothianidin		0.00182784						3.96387e-05				0.0168935					0.000656271
		Difenoconazole								0.000334707			0.000929365
		Diflufenican		0.0309616	0.0235318					5.8454e-10		1.51062e-05	4.65265e-06			4.20223e-10			6.932e-08
		Fluopyram								0.00576828		0.00243585				2.55801e-06			0.000895544
		Imidacloprid								1.70594e-06	0.0409005		0.0357944	0.00648089		1.1301e-05			0.0125805
		Metolachlor		0.0194837						0.00570175			0.000878547			8.65799e-05
	DNRA	AMPA	1.1827e-05			0.017313					7.49495e-06	9.18999e-11		1.07149e-05
		Clothianidin	1.1827e-05			0.017313					7.49495e-06	9.18999e-11		1.07149e-05
		Fluopyram										0.00243585					0.00172734
		Tebuconazole	1.1827e-05			0.017313					7.49495e-06	9.18999e-11		1.07149e-05
	Nitratation	Azoxystrobin								9.41779e-09			0.0036816		0.0435128				0.0466568
		Carbendazim								3.6126e-05		0.00890113	0.000475193	0.0111759
		Metolachlor								0.00570175			0.000878547			8.65799e-05
	Nitrogen fixation	AMPA				0.017313	0.00121663			9.22938e-05	7.49495e-06	9.18999e-11	1.24807e-12	1.07149e-05		3.91225e-06		0.00373365
		Glyphosate			0.000242996								0.00309476		0.00914778
		Imidacloprid							0.0106546	1.70594e-06	0.0409005		0.0357944	0.00648089		1.1301e-05	0.000170468		0.0125805
		Pendimethalin		0.0159268						1.83654e-08			0.00480652			1.0361e-05	0.0213076		0.00151958
		Propiconazole					0.022188			3.74168e-09	0.00782088	0.00387361	0.000280847
	Organic N synthesis	Bixafen										2.20291e-06					0.00238588
		Carbendazim										0.00890113		0.0111759
		Clothianidin		0.00182784										0.0168935			0.00130605
		Fluopyram										0.00243585					0.00172734
		Tebuconazole						0.0478309				0.00526834		0.0063314
Fungi	Organic N deg	Glyphosate			0.000242996										0.00914778
		Carbendazim									0.0428275			0.0111759
		Glyphosate			0.000242996										0.00914778
	Organic N synthesis	Bixafen	0.00542677														0.00238588
		Fenpropidin									0.0228459
		Fluopyram													0.0119321		0.00172734
Fauna	Organic N deg	Clothianidin															0.00130605
		Fenpropidin									0.0228459	0.00342454
		Fluopyram										0.00243585					0.00172734
		Propiconazole									0.00782088	0.00387361
		Tebuconazole						0.0478309				0.00526834
	Nitrate assimilation	Boscalid	0.0009162													7.08433e-16	0.00454242
		Chloridazin														0.0114153
	Organic N synthesis	Fluopyram															0.00172734		0.000895544

## Sheet: P_p_values
Group	Functional gene	Pesticides	Bulk density	C,N	Clay	Electrical conductivity	Mean annual temperature	Mean diurnal range	P	pH	Precipitation in sample month	Sand	Temperature in sample month	Temperature seasonality
Archaea	Organic P deg	Bixafen						2.20291e-06						0.000400133
Archaea		Carbendazim						0.00890113		0.0111759
Archaea		Clothianidin	0.00182784							0.0168935				0.000656271
Archaea		Epoxiconazole	0.00307486					4.05152e-06						0.0053535
Archaea		Fenpropidin	0.0178672					0.00342454						0.0250215
Archaea	Mineral P import	AMPA								1.07149e-05
Archaea		Boscalid	0.0280061									0.00454242		2.58906e-06
Archaea		Carbendazim								0.0111759
Bacteria	Mineral P import	AMPA			0.017313			9.18999e-11		1.07149e-05			0.00373365
Bacteria		Bixafen						2.20291e-06				0.00238588
Bacteria		Clothianidin	0.00182784							0.0168935		0.00130605
Bacteria		Fluopyram						0.00243585				0.00172734
Bacteria		Tebuconazole				0.0478309		0.00526834		0.0063314
Bacteria	Phosphonate deg	AMPA					7.49495e-06	9.18999e-11	1.24807e-12	1.07149e-05			0.00373365
Bacteria		Tebuconazole						0.00526834	0.0024659	0.0063314
Fungi	Organic P deg	Carbendazim					0.0428275			0.0111759
Fungi		Clothianidin								0.0168935
Fungi		Glyphosate		0.000242996							0.00914778

## Sheet: Comparison_C
Group	Functional gene	Pesticides	Aridity no	Aridity yes	Bulk density no	Bulk density yes	C,N no	C,N yes	Clay no	Clay yes	Coarse fragments no	Coarse fragments yes	Electrical conductivity no	Electrical conductivity yes	Mean annual temperature no	Mean annual temperature yes	Mean diurnal range no	Mean diurnal range yes	P no	P yes	pH no	pH yes	Precipitation in sample month no	Precipitation in sample month yes	Precipitation seasonality no	Precipitation seasonality yes	Sand no	Sand yes	Temperature in sample month no	Temperature in sample month yes	Temperature seasonality no	Temperature seasonality yes
Archaea	CH synthesis	AMPA	1.24411	1.41912							24.6826	18.7348									0.00158932	0.00229528			35.6402	29.0021			19.3004	18.2256
Archaea		Azoxystrobin
Archaea		Carbendazim																			0.00192293	0.00256818
Archaea		Clothianidin			1.19871	1.33223															0.00208545	0.000963466
Archaea		Pendimethalin			1.19147	1.27083																			33.2435	27.7122
Archaea	Cellulose	Fluopyram																									74.5552	48
Archaea	Cellulose	Pendimethalin			1.19147	1.27083																					37.4296	32.2143
Archaea	Lignin	Azoxystrobin																					52.0153	40.2978
Archaea	Lignin	Fluopyram																					51.7316	38.1755
Archaea	Storage CH deg	Clothianidin			1.19871	1.33223															0.00208545	0.000963466					37.3548	24.0645
Archaea	Polysaccharides	Glyphosate					9.79867	12.2607
Archaea	Polysaccharides	Propiconazole															9.51828	8.7339
Bacteria	CH synthesis	AMPA	1.24411	1.41912					24.0516	21.3663							10.1786	8.8267	22.9399	39.9311	0.00158932	0.00229528
Bacteria		Fluopyram															9.50927	8.42759									37.2776	24
Bacteria		Tebuconazole											1.14847	1.22032			9.56927	8.96801	30.5725	38.2333	0.00217056	0.00142936
Bacteria	Cellulose	AMPA	1.24411	1.41912											11.4557	9.89753					0.00158932	0.00229528
Bacteria	Cellulose	Fluopyram																									74.5552	48
Bacteria	Chitin	Carbendazim																	30.6898	49.0882
Bacteria	Chitin	Clothianidin			1.19871	1.33223
Bacteria	Chitin	Difenoconazole																	30.724	49.9
Bacteria	Chitin	Epoxiconazole	1.33904	1.35125	1.18537	1.27699													29.3289	40.7927					34.6363	24.733
Bacteria	Chitin	Fluopyram																							32.8471	21.5956
Bacteria	Chitin	Glyphosate					9.79867	12.2607											31.0388	40.1982
Bacteria	Chitin	Pendimethalin			1.19147	1.27083													31.1838	36.5786					33.2435	27.7122
Bacteria	Pectin	AMPA	1.24411	1.41912											11.4557	9.89753					0.00158932	0.00229528							19.3004	18.2256
Bacteria	Pectin	Fluopyram																									37.2776	24
Bacteria	Pectin	Imidacloprid													10.4872	11.1025					0.00213863	0.00113219					38.0738	25.566
Bacteria	Pectin	Tebuconazole											1.14847	1.22032							0.00217056	0.00142936
Bacteria	Storage CH deg	AMPA	1.24411	1.41912											11.4557	9.89753					0.00158932	0.00229528							19.3004	18.2256
Bacteria	Polysaccharides	Clothianidin			1.19871	1.33223															0.00208545	0.000963466									656.858	736.29
Bacteria	Polysaccharides	Tebuconazole											1.14847	1.22032							0.00217056	0.00142936
Fungi	CH synthesis	Carbendazim													10.6927	9.54252	9.51696	8.51544			0.00192293	0.00256818
Fungi		Fluopyram															9.50927	8.42759					51.7316	38.1755
Fungi	Cellulose	Bixafen
Fungi	Cellulose	Carbendazim													10.6927	9.54252					0.00192293	0.00256818
Fungi	Cellulose	Glyphosate					9.79867	12.2607															52.4811	40.5773
Fungi	Cellulose	Imidacloprid													10.4872	11.1025					0.00213863	0.00113219
Fungi	Cellulose	Prochloraz
Fungi	Lignin	Carbendazim													10.6927	9.54252					0.00192293	0.00256818
Fungi	Lignin	Glyphosate					9.79867	12.2607															52.4811	40.5773
Fungi	Storage CH deg	Bixafen																							33.976	18.9701
Fungi	Polysaccharides	Carbendazim													10.6927	9.54252					0.00192293	0.00256818
Fungi	Polysaccharides	Glyphosate					9.79867	12.2607															52.4811	40.5773
Fauna	CH synthesis	Bixafen																													671.413	616.887
Fauna		Fenpropidin																													667.521	628.178
Fauna	Cellulose	Diflufenican			1.19707	1.25826
Fauna	Cellulose	Epoxiconazole			1.18537	1.27699																					37.7701	31.9688
Fauna	Lignin	Clothianidin																									37.3548	24.0645
Fauna	Lignin	Diflufenican					10.4307	9.32473									9.63634	8.65303
Fauna	Storage CH deg	Epoxiconazole			1.18537	1.27699											9.6914	8.70252
Fauna	Polysaccharides	Pendimethalin			1.19147	1.27083

[truncated: 2 more sheets: Comparison_N, Comparison_P]
